# Supplementary material for: Structural and Biochemical Characterization of a Widespread Enterobacterial Peroxidase Encapsulin
Source: Adv Sci (Weinh). 2025 Apr 1;12(21):2415827. doi: 10.1002/advs.202415827 (PMC12140327; doi:10.1002/advs.202415827)
Supplement: Supplementary file 2 — Supplemental Data 1 [file ADVS-12-2415827-s003.xlsx]

## Sheet: Sheet 1 - sequence.ipg
Id	Source	Nucleotide Accession	Start	Stop	Strand	Protein	Protein Name	Organism	Strain	Assembly
27760530	RefSeq	NZ_AFAD02000004.1	11477	12283	+	WP_001061054.1	family 1 encapsulin nanocompartment shell protein	Escherichia coli 2.4168	2.4168	GCF_000194555.1
27760530	RefSeq	NZ_ANYS01000014.1	2071	2877	+	WP_001061054.1	family 1 encapsulin nanocompartment shell protein	Escherichia coli KTE232	KTE232	GCF_000326825.1
27760530	RefSeq	NZ_BDPU01000099.1	1696	2502	+	WP_001061054.1	family 1 encapsulin nanocompartment shell protein	Escherichia coli	956	GCF_002207265.1
27760530	RefSeq	NZ_BDRR01000067.1	11789	12595	+	WP_001061054.1	family 1 encapsulin nanocompartment shell protein	Escherichia coli	949	GCF_002207725.1
27760530	RefSeq	NZ_BFGI01000070.1	1057	1863	-	WP_001061054.1	family 1 encapsulin nanocompartment shell protein	Escherichia coli	BE2925	GCF_005381745.1
27760530	RefSeq	NZ_BFGL01000107.1	588	1394	-	WP_001061054.1	family 1 encapsulin nanocompartment shell protein	Escherichia coli	BE565	GCF_005381805.1
27760530	RefSeq	NZ_BFIL01000012.1	572	1378	-	WP_001061054.1	family 1 encapsulin nanocompartment shell protein	Escherichia coli	ECSC043	GCF_005382925.1
27760530	RefSeq	NZ_BFQC01000166.1	1034	1840	-	WP_001061054.1	family 1 encapsulin nanocompartment shell protein	Escherichia coli	JML117	GCF_005386905.1
27760530	RefSeq	NZ_BFRS01000064.1	2050	2856	+	WP_001061054.1	family 1 encapsulin nanocompartment shell protein	Escherichia coli	JML167	GCF_005387735.1
27760530	RefSeq	NZ_BFTY01000058.1	576	1382	-	WP_001061054.1	family 1 encapsulin nanocompartment shell protein	Escherichia coli	JML241	GCF_005388945.1
27760530	RefSeq	NZ_BGNW01000043.1	17899	18705	+	WP_001061054.1	family 1 encapsulin nanocompartment shell protein	Escherichia coli	TUM15665	GCF_003227815.1
27760530	RefSeq	NZ_BGOB01000084.1	547	1353	-	WP_001061054.1	family 1 encapsulin nanocompartment shell protein	Escherichia coli	TUM15671	GCF_003227915.1
27760530	RefSeq	NZ_BIDM01000006.1	631	1437	-	WP_001061054.1	family 1 encapsulin nanocompartment shell protein	Escherichia coli	56-K145-A	GCF_005400105.1
27760530	RefSeq	NZ_BIEX01000126.1	1152	1958	+	WP_001061054.1	family 1 encapsulin nanocompartment shell protein	Escherichia coli	93-I92-A	GCF_005402105.1
27760530	RefSeq	NZ_CADCYA010000128.1	2246	3052	+	WP_001061054.1	family 1 encapsulin nanocompartment shell protein	Escherichia coli	PBIO1943	GCF_902807135.1
27760530	RefSeq	NZ_CADCYF010000107.1	2246	3052	+	WP_001061054.1	family 1 encapsulin nanocompartment shell protein	Escherichia coli	PBIO1937	GCF_902807245.1
27760530	RefSeq	NZ_CADCYJ010000075.1	2228	3034	+	WP_001061054.1	family 1 encapsulin nanocompartment shell protein	Escherichia coli	PBIO711	GCF_902807165.1
27760530	RefSeq	NZ_CADCYV010000109.1	2246	3052	+	WP_001061054.1	family 1 encapsulin nanocompartment shell protein	Escherichia coli	PBIO1949	GCF_902807275.1
27760530	RefSeq	NZ_CADCYX010000075.1	2246	3052	+	WP_001061054.1	family 1 encapsulin nanocompartment shell protein	Escherichia coli	PBIO1948	GCF_902807295.1
27760530	RefSeq	NZ_CAJSHP010000116.1	2065	2871	+	WP_001061054.1	family 1 encapsulin nanocompartment shell protein	Escherichia coli		GCF_907175515.1
27760530	RefSeq	NZ_CAJSID010000040.1	855	1661	-	WP_001061054.1	family 1 encapsulin nanocompartment shell protein	Escherichia coli		GCF_907175575.1
27760530	RefSeq	NZ_CAJSIH010000063.1	2216	3022	+	WP_001061054.1	family 1 encapsulin nanocompartment shell protein	Escherichia coli		GCF_907175715.1
27760530	RefSeq	NZ_CAJSKG010000112.1	2065	2871	+	WP_001061054.1	family 1 encapsulin nanocompartment shell protein	Escherichia coli		GCF_907176125.1
27760530	RefSeq	NZ_CAJSKP010000065.1	16991	17797	-	WP_001061054.1	family 1 encapsulin nanocompartment shell protein	Escherichia coli		GCF_907176955.1
27760530	RefSeq	NZ_CAJSKQ010000080.1	996	1802	-	WP_001061054.1	family 1 encapsulin nanocompartment shell protein	Escherichia coli		GCF_907177085.1
27760530	RefSeq	NZ_CAJVGF010000101.1	431	1237	-	WP_001061054.1	family 1 encapsulin nanocompartment shell protein	Escherichia coli		GCF_910907465.1
27760530	RefSeq	NZ_CAKNCX010000003.1	139928	140734	+	WP_001061054.1	family 1 encapsulin nanocompartment shell protein	Escherichia coli	cpe014	GCF_929616755.1
27760530	RefSeq	NZ_CAMPQW010000257.1	2089	2895	+	WP_001061054.1	family 1 encapsulin nanocompartment shell protein	Escherichia coli	NILS37:A /STw 1434 /STp 817 / O18:H14	GCF_946909575.1
27760530	RefSeq	NZ_CAMPRX010000063.1	497	1303	-	WP_001061054.1	family 1 encapsulin nanocompartment shell protein	Escherichia coli	NILS06:A /STw 10 /STp 2 / O9:H9	GCF_946909895.1
27760530	RefSeq	NZ_CCCR010000780.1	2050	2856	+	WP_001061054.1	family 1 encapsulin nanocompartment shell protein	Escherichia coli D6-117.29	D6-117.29	GCF_000723325.1
27760530	RefSeq	NZ_CP010179.1	21763	22569	-	WP_001061054.1	family 1 encapsulin nanocompartment shell protein	Escherichia coli	H15	GCF_001901005.1
27760530	RefSeq	NZ_CP010226.1	1828402	1829208	-	WP_001061054.1	family 1 encapsulin nanocompartment shell protein	Escherichia coli	S1	GCF_001901315.1
27760530	RefSeq	NZ_CP030920.1	219049	219855	+	WP_001061054.1	family 1 encapsulin nanocompartment shell protein	Escherichia coli	KL53	GCF_002494365.2
27760530	RefSeq	NZ_CP047658.1	2431441	2432247	+	WP_001061054.1	family 1 encapsulin nanocompartment shell protein	Escherichia coli	LD39-1	GCF_009909465.1
27760530	RefSeq	NZ_CP047660.1	38477	39283	-	WP_001061054.1	family 1 encapsulin nanocompartment shell protein	Escherichia coli	LD39-1	GCF_009909465.1
27760530	RefSeq	NZ_CP063956.1	49934	50740	+	WP_001061054.1	family 1 encapsulin nanocompartment shell protein	Escherichia coli	P3	GCF_017355085.1
27760530	RefSeq	NZ_CP081698.1	2445856	2446662	+	WP_001061054.1	family 1 encapsulin nanocompartment shell protein	Escherichia coli	CT02	GCF_019969625.1
27760530	RefSeq	NZ_CP081699.1	144185	144991	+	WP_001061054.1	family 1 encapsulin nanocompartment shell protein	Escherichia coli	CT02	GCF_019969625.1
27760530	RefSeq	NZ_CP104112.1	2615855	2616661	-	WP_001061054.1	family 1 encapsulin nanocompartment shell protein	Escherichia coli	USDA-ARS-USMARC-51688	GCF_025200615.1
27760530	RefSeq	NZ_CP104681.1	2471601	2472407	+	WP_001061054.1	family 1 encapsulin nanocompartment shell protein	Escherichia coli	2022CK-00450	GCF_025398755.1
27760530	RefSeq	NZ_CXYJ01000063.1	1129	1935	-	WP_001061054.1	family 1 encapsulin nanocompartment shell protein	Escherichia coli		GCF_001268685.1
27760530	RefSeq	NZ_JAAFAS010000080.1	881	1687	-	WP_001061054.1	family 1 encapsulin nanocompartment shell protein	Escherichia coli	ZH142R-B	GCF_013395195.1
27760530	RefSeq	NZ_JAAFAZ010000082.1	881	1687	-	WP_001061054.1	family 1 encapsulin nanocompartment shell protein	Escherichia coli	BS68R-1-D	GCF_013395355.1
27760530	RefSeq	NZ_JAAIWC010000071.1	2087	2893	+	WP_001061054.1	family 1 encapsulin nanocompartment shell protein	Escherichia coli	EC8	GCF_011008605.1
27760530	RefSeq	NZ_JAAIWF010000110.1	2030	2836	+	WP_001061054.1	family 1 encapsulin nanocompartment shell protein	Escherichia coli	EC 5	GCF_011008695.1
27760530	RefSeq	NZ_JAAKBM010000052.1	2138	2944	+	WP_001061054.1	family 1 encapsulin nanocompartment shell protein	Escherichia coli	CAP45	GCF_011028105.1
27760530	RefSeq	NZ_JAAKBV010000065.1	2137	2943	+	WP_001061054.1	family 1 encapsulin nanocompartment shell protein	Escherichia coli	CAP36	GCF_011032125.1
27760530	RefSeq	NZ_JAAKCB010000002.1	1013	1819	-	WP_001061054.1	family 1 encapsulin nanocompartment shell protein	Escherichia coli	CAP30	GCF_011032235.1
27760530	RefSeq	NZ_JAAKCH010000070.1	889	1695	-	WP_001061054.1	family 1 encapsulin nanocompartment shell protein	Escherichia coli	CAP24	GCF_011032365.1
27760530	RefSeq	NZ_JAAKCJ010000070.1	889	1695	-	WP_001061054.1	family 1 encapsulin nanocompartment shell protein	Escherichia coli	CAP22	GCF_011032355.1
27760530	RefSeq	NZ_JAAKGF010000002.1	18124	18930	+	WP_001061054.1	family 1 encapsulin nanocompartment shell protein	Escherichia coli	169757	GCF_011043615.1
27760530	RefSeq	NZ_JAALAK010000095.1	985	1791	-	WP_001061054.1	family 1 encapsulin nanocompartment shell protein	Escherichia coli	M-C45-X3	GCF_011077135.1
27760530	RefSeq	NZ_JAALBO010000098.1	985	1791	-	WP_001061054.1	family 1 encapsulin nanocompartment shell protein	Escherichia coli	M-C45	GCF_011077745.1
27760530	RefSeq	NZ_JABUFJ010000093.1	2093	2899	+	WP_001061054.1	family 1 encapsulin nanocompartment shell protein	Escherichia coli	HUM-546	GCF_013404135.1
27760530	RefSeq	NZ_JABXBV010000096.1	667	1473	-	WP_001061054.1	family 1 encapsulin nanocompartment shell protein	Escherichia coli	ME2L-18-31	GCF_013370495.1
27760530	RefSeq	NZ_JABXCD010000056.1	2137	2943	+	WP_001061054.1	family 1 encapsulin nanocompartment shell protein	Escherichia coli	ME2L-18-5	GCF_013370365.1
27760530	RefSeq	NZ_JACAHA010000050.1	2045	2851	+	WP_001061054.1	family 1 encapsulin nanocompartment shell protein	Escherichia coli	R269-2	GCF_030324785.1
27760530	RefSeq	NZ_JACTUU010000225.1	486	1292	-	WP_001061054.1	family 1 encapsulin nanocompartment shell protein	Escherichia coli	89H1	GCF_014490355.1
27760530	RefSeq	NZ_JACUYZ010000020.1	832	1638	-	WP_001061054.1	family 1 encapsulin nanocompartment shell protein	Escherichia coli	FF1761	GCF_014494475.1
27760530	RefSeq	NZ_JACUZB010000071.1	1237	2043	+	WP_001061054.1	family 1 encapsulin nanocompartment shell protein	Escherichia coli	FF1971	GCF_014494415.1
27760530	RefSeq	NZ_JACZNG010000177.1	13436	14242	+	WP_001061054.1	family 1 encapsulin nanocompartment shell protein	Escherichia coli	201B8	GCF_014863145.1
27760530	RefSeq	NZ_JACZOJ010000123.1	2000	2806	+	WP_001061054.1	family 1 encapsulin nanocompartment shell protein	Escherichia coli	226A10	GCF_014862465.1
27760530	RefSeq	NZ_JACZPO010000123.1	14732	15538	+	WP_001061054.1	family 1 encapsulin nanocompartment shell protein	Escherichia coli	164A7	GCF_014861885.1
27760530	RefSeq	NZ_JADMMJ010000103.1	441	1247	-	WP_001061054.1	family 1 encapsulin nanocompartment shell protein	Escherichia coli	637	GCF_028436475.1
27760530	RefSeq	NZ_JADMMK010000067.1	377	1183	-	WP_001061054.1	family 1 encapsulin nanocompartment shell protein	Escherichia coli	413	GCF_028436435.1
27760530	RefSeq	NZ_JAFELN010000088.1	2057	2863	+	WP_001061054.1	family 1 encapsulin nanocompartment shell protein	Escherichia coli	Kt31_TKDBRS	GCF_016890135.1
27760530	RefSeq	NZ_JAFHFC010000121.1	1594	2400	+	WP_001061054.1	family 1 encapsulin nanocompartment shell protein	Escherichia coli	Survcare329	GCF_018422855.1
27760530	RefSeq	NZ_JAFHNL010000160.1	2052	2858	+	WP_001061054.1	family 1 encapsulin nanocompartment shell protein	Escherichia coli	NRZ-33910	GCF_018439505.2
27760530	RefSeq	NZ_JAFIAF010000122.1	2072	2878	+	WP_001061054.1	family 1 encapsulin nanocompartment shell protein	Escherichia coli	Survcare262	GCF_018446595.2
27760530	RefSeq	NZ_JAFLPO010000001.1	522157	522963	+	WP_001061054.1	family 1 encapsulin nanocompartment shell protein	Escherichia coli	KG-27	GCF_017312945.1
27760530	RefSeq	NZ_JAFLPP010000056.1	1650	2456	+	WP_001061054.1	family 1 encapsulin nanocompartment shell protein	Escherichia coli	KG-28	GCF_017312795.1
27760530	RefSeq	NZ_JAFLPQ020000057.1	2138	2944	+	WP_001061054.1	family 1 encapsulin nanocompartment shell protein	Escherichia coli	KG-41	GCF_017312785.2
27760530	RefSeq	NZ_JAFLQH010000106.1	11570	12376	+	WP_001061054.1	family 1 encapsulin nanocompartment shell protein	Escherichia coli	KG-52	GCF_017312925.1
27760530	RefSeq	NZ_JAGDHR010000121.1	440	1246	-	WP_001061054.1	family 1 encapsulin nanocompartment shell protein	Escherichia coli	19ZY266	GCF_023600005.1
27760530	RefSeq	NZ_JAGGHB010000065.1	2057	2863	+	WP_001061054.1	family 1 encapsulin nanocompartment shell protein	Escherichia coli	53430	GCF_025404255.1
27760530	RefSeq	NZ_JAGHLH010000095.1	1083	1889	-	WP_001061054.1	family 1 encapsulin nanocompartment shell protein	Escherichia coli	NEH17	GCF_017742435.1
27760530	RefSeq	NZ_JAGHLI010000099.1	1083	1889	-	WP_001061054.1	family 1 encapsulin nanocompartment shell protein	Escherichia coli	NEH18	GCF_017742465.1
27760530	RefSeq	NZ_JAGHLK010000049.1	997	1803	-	WP_001061054.1	family 1 encapsulin nanocompartment shell protein	Escherichia coli	NEH20	GCF_017742375.1
27760530	RefSeq	NZ_JAGJWH010000033.1	6469	7275	+	WP_001061054.1	family 1 encapsulin nanocompartment shell protein	Escherichia coli	IITD166	GCF_017896985.1
27760530	RefSeq	NZ_JAGJWI010000069.1	2561	3367	-	WP_001061054.1	family 1 encapsulin nanocompartment shell protein	Escherichia coli	IITD163	GCF_017897145.1
27760530	RefSeq	NZ_JAGTIK010000093.1	2043	2849	+	WP_001061054.1	family 1 encapsulin nanocompartment shell protein	Escherichia coli	AH09	GCF_020381795.1
27760530	RefSeq	NZ_JAGUTC010000091.1	1083	1889	-	WP_001061054.1	family 1 encapsulin nanocompartment shell protein	Escherichia coli	93AGRS2	GCF_022550725.1
27760530	RefSeq	NZ_JAHOAH010000094.1	2066	2872	+	WP_001061054.1	family 1 encapsulin nanocompartment shell protein	Escherichia coli	Q2164	GCF_025536555.1
27760530	RefSeq	NZ_JAHQRA010000034.1	886	1692	-	WP_001061054.1	family 1 encapsulin nanocompartment shell protein	Escherichia coli	xz185	GCF_019050515.1
27760530	RefSeq	NZ_JAHQRO010000051.1	886	1692	-	WP_001061054.1	family 1 encapsulin nanocompartment shell protein	Escherichia coli	SL1010-687	GCF_030500955.1
27760530	RefSeq	NZ_JAHQYY010000026.1	69294	70100	+	WP_001061054.1	family 1 encapsulin nanocompartment shell protein	Escherichia coli	HS11212-875	GCF_030500975.1
27760530	RefSeq	NZ_JAHQYZ010000040.1	886	1692	-	WP_001061054.1	family 1 encapsulin nanocompartment shell protein	Escherichia coli	MHE1212-939	GCF_030501035.1
27760530	RefSeq	NZ_JAHQZA010000024.1	69294	70100	+	WP_001061054.1	family 1 encapsulin nanocompartment shell protein	Escherichia coli	MHE1212-947	GCF_030501055.1
27760530	RefSeq	NZ_JAHQZB010000026.1	69294	70100	+	WP_001061054.1	family 1 encapsulin nanocompartment shell protein	Escherichia coli	SS2501-962	GCF_030501075.1
27760530	RefSeq	NZ_JAHQZK010000056.1	886	1692	-	WP_001061054.1	family 1 encapsulin nanocompartment shell protein	Escherichia coli	SL1710-726	GCF_030500995.1
27760530	RefSeq	NZ_JAHQZO010000002.1	1892416	1893222	+	WP_001061054.1	family 1 encapsulin nanocompartment shell protein	Escherichia coli	SL3110-774	GCF_030501415.1
27760530	RefSeq	NZ_JAHVAC010000023.1	69294	70100	+	WP_001061054.1	family 1 encapsulin nanocompartment shell protein	Escherichia coli	HS11212-876	GCF_030500965.1
27760530	RefSeq	NZ_JAHVAD010000024.1	69294	70100	+	WP_001061054.1	family 1 encapsulin nanocompartment shell protein	Escherichia coli	MHE1801-956	GCF_030501065.1
27760530	RefSeq	NZ_JAHVAE010000026.1	69294	70100	+	WP_001061054.1	family 1 encapsulin nanocompartment shell protein	Escherichia coli	SS2501-961	GCF_030501085.1
27760530	RefSeq	NZ_JAHVAF010000024.1	69294	70100	+	WP_001061054.1	family 1 encapsulin nanocompartment shell protein	Escherichia coli	SS2501-965	GCF_030501135.1
27760530	RefSeq	NZ_JAHWFA010000137.1	420	1226	-	WP_001061054.1	family 1 encapsulin nanocompartment shell protein	Escherichia coli	SCPM-O--9009	GCF_019311925.1
27760530	RefSeq	NZ_JAHWFC010000108.1	365	1171	-	WP_001061054.1	family 1 encapsulin nanocompartment shell protein	Escherichia coli	SCPM-O--9008	GCF_019311855.1
27760530	RefSeq	NZ_JAIHJA010000043.1	652	1458	-	WP_001061054.1	family 1 encapsulin nanocompartment shell protein	Escherichia coli	R1164	GCF_020669475.1
27760530	RefSeq	NZ_JAIHKR010000049.1	2122	2928	+	WP_001061054.1	family 1 encapsulin nanocompartment shell protein	Escherichia coli	41336	GCF_020668595.1
27760530	RefSeq	NZ_JAIHLB010000080.1	2122	2928	+	WP_001061054.1	family 1 encapsulin nanocompartment shell protein	Escherichia coli	41278	GCF_020668455.1
27760530	RefSeq	NZ_JAIPVX010000097.1	1245	2051	-	WP_001061054.1	family 1 encapsulin nanocompartment shell protein	Escherichia coli	CE77	GCF_022813005.1
27760530	RefSeq	NZ_JAIVCL010000018.1	884	1690	-	WP_001061054.1	family 1 encapsulin nanocompartment shell protein	Escherichia coli	Ins.135	GCF_022396825.1
27760530	RefSeq	NZ_JAIVCN010000051.1	2073	2879	+	WP_001061054.1	family 1 encapsulin nanocompartment shell protein	Escherichia coli	Ins.128	GCF_022396935.1
27760530	RefSeq	NZ_JAJAJH010000003.1	229622	230428	-	WP_001061054.1	family 1 encapsulin nanocompartment shell protein	Escherichia coli	21-MO00803	GCF_020514455.1
27760530	RefSeq	NZ_JAJDLG010000070.1	475	1281	-	WP_001061054.1	family 1 encapsulin nanocompartment shell protein	Escherichia coli	DFI.3.109	GCF_020593495.1
27760530	RefSeq	NZ_JAJDLH010000068.1	2064	2870	+	WP_001061054.1	family 1 encapsulin nanocompartment shell protein	Escherichia coli	DFI.3.18	GCF_020593635.1
27760530	RefSeq	NZ_JAJDLJ010000070.1	475	1281	-	WP_001061054.1	family 1 encapsulin nanocompartment shell protein	Escherichia coli	DFI.3.13	GCF_020593675.1
27760530	RefSeq	NZ_JAJDLK010000065.1	2064	2870	+	WP_001061054.1	family 1 encapsulin nanocompartment shell protein	Escherichia coli	DFI.3.110	GCF_020593735.1
27760530	RefSeq	NZ_JAJDLL010000064.1	475	1281	-	WP_001061054.1	family 1 encapsulin nanocompartment shell protein	Escherichia coli	DFI.3.123	GCF_020593745.1
27760530	RefSeq	NZ_JAJDLQ010000054.1	2064	2870	+	WP_001061054.1	family 1 encapsulin nanocompartment shell protein	Escherichia coli	DFI.3.122	GCF_020593915.1
27760530	RefSeq	NZ_JAJDMB010000061.1	497	1303	-	WP_001061054.1	family 1 encapsulin nanocompartment shell protein	Escherichia coli	DFI.3.32	GCF_020594305.1
27760530	RefSeq	NZ_JAJPBL010000100.1	1947	2753	+	WP_001061054.1	family 1 encapsulin nanocompartment shell protein	Escherichia coli	ECO47	GCF_021167895.1
27760530	RefSeq	NZ_JAJPVF010000022.1	69294	70100	+	WP_001061054.1	family 1 encapsulin nanocompartment shell protein	Escherichia coli	PEROU_H19R	GCF_021697245.1
27760530	RefSeq	NZ_JAJQMV010000077.1	547	1353	-	WP_001061054.1	family 1 encapsulin nanocompartment shell protein	Escherichia coli	Lssk	GCF_021228455.1
27760530	RefSeq	NZ_JAKFTF010000152.1	1672	2478	+	WP_001061054.1	family 1 encapsulin nanocompartment shell protein	Escherichia coli	77-K1	GCF_021547795.1
27760530	RefSeq	NZ_JAKLOK010000002.1	64256	65062	-	WP_001061054.1	family 1 encapsulin nanocompartment shell protein	Escherichia coli	1.3Chl_MAR2019	GCF_021887695.1
27760530	RefSeq	NZ_JAKOGB010000089.1	2037	2843	+	WP_001061054.1	family 1 encapsulin nanocompartment shell protein	Escherichia coli	E8	GCF_022501225.1
27760530	RefSeq	NZ_JALDNJ010000068.1	2089	2895	+	WP_001061054.1	family 1 encapsulin nanocompartment shell protein	Escherichia coli	EC2299	GCF_024502295.1
27760530	RefSeq	NZ_JALKWF010000001.1	657350	658156	+	WP_001061054.1	family 1 encapsulin nanocompartment shell protein	Escherichia coli	IN-MR727R1	GCF_032373785.1
27760530	RefSeq	NZ_JALKWH010000001.1	2977607	2978413	+	WP_001061054.1	family 1 encapsulin nanocompartment shell protein	Escherichia coli	IN-MR750R2	GCF_032432795.1
27760530	RefSeq	NZ_JALLIP010000055.1	8403	9209	+	WP_001061054.1	family 1 encapsulin nanocompartment shell protein	Escherichia coli	EC175	GCF_029589455.1
27760530	RefSeq	NZ_JAMGUJ010000113.1	2041	2847	+	WP_001061054.1	family 1 encapsulin nanocompartment shell protein	Escherichia coli	R_set2-72	GCF_026227165.1
27760530	RefSeq	NZ_JAMGUK010000024.1	12089	12895	-	WP_001061054.1	family 1 encapsulin nanocompartment shell protein	Escherichia coli	R_set2-38	GCF_026227205.1
27760530	RefSeq	NZ_JAMGUL010000010.1	1498	2304	-	WP_001061054.1	family 1 encapsulin nanocompartment shell protein	Escherichia coli	R_set2-37	GCF_026227225.1
27760530	RefSeq	NZ_JAMGUR010000110.1	2041	2847	+	WP_001061054.1	family 1 encapsulin nanocompartment shell protein	Escherichia coli	R_5-2	GCF_026227345.1
27760530	RefSeq	NZ_JAMGUS010000105.1	612	1418	-	WP_001061054.1	family 1 encapsulin nanocompartment shell protein	Escherichia coli	R_5-1	GCF_026227425.1
27760530	RefSeq	NZ_JAMGUW010000061.1	985	1791	-	WP_001061054.1	family 1 encapsulin nanocompartment shell protein	Escherichia coli	R_28-1	GCF_026227475.1
27760530	RefSeq	NZ_JAMGUY010000168.1	612	1418	-	WP_001061054.1	family 1 encapsulin nanocompartment shell protein	Escherichia coli	R_22-40	GCF_026227505.1
27760530	RefSeq	NZ_JAMZTL010000012.1	1141	1947	-	WP_001061054.1	family 1 encapsulin nanocompartment shell protein	Escherichia coli	A138	GCF_025547895.1
27760530	RefSeq	NZ_JANFFT010000055.1	2075	2881	+	WP_001061054.1	family 1 encapsulin nanocompartment shell protein	Escherichia coli	BOV_NEH56	GCF_024385005.1
27760530	RefSeq	NZ_JANFFU010000048.1	2072	2878	+	WP_001061054.1	family 1 encapsulin nanocompartment shell protein	Escherichia coli	BOV_NEH57	GCF_024384985.1
27760530	RefSeq	NZ_JANFFV010000055.1	2073	2879	+	WP_001061054.1	family 1 encapsulin nanocompartment shell protein	Escherichia coli	BOV_NEH58	GCF_024385015.1
27760530	RefSeq	NZ_JANSGL010000072.1	1013	1819	-	WP_001061054.1	family 1 encapsulin nanocompartment shell protein	Escherichia coli	ECH24	GCF_029070545.1
27760530	RefSeq	NZ_JANYUR010000057.1	2250	3056	+	WP_001061054.1	family 1 encapsulin nanocompartment shell protein	Escherichia coli	EC1420	GCF_025061555.1
27760530	RefSeq	NZ_JAOQCB010000037.1	7771	8577	+	WP_001061054.1	family 1 encapsulin nanocompartment shell protein	Escherichia coli	LJS291	GCF_028523725.1
27760530	RefSeq	NZ_JAOQCK010000038.1	836	1642	-	WP_001061054.1	family 1 encapsulin nanocompartment shell protein	Escherichia coli	LJS112	GCF_028524085.1
27760530	RefSeq	NZ_JAOQCQ010000038.1	7771	8577	+	WP_001061054.1	family 1 encapsulin nanocompartment shell protein	Escherichia coli	LJS101	GCF_028524405.1
27760530	RefSeq	NZ_JAOQCS010000039.1	836	1642	-	WP_001061054.1	family 1 encapsulin nanocompartment shell protein	Escherichia coli	LJS097	GCF_028524315.1
27760530	RefSeq	NZ_JAOQCV010000039.1	836	1642	-	WP_001061054.1	family 1 encapsulin nanocompartment shell protein	Escherichia coli	LJS094	GCF_028524525.1
27760530	RefSeq	NZ_JAOQCX010000041.1	836	1642	-	WP_001061054.1	family 1 encapsulin nanocompartment shell protein	Escherichia coli	LJS091	GCF_028524625.1
27760530	RefSeq	NZ_JAOQDO010000039.1	836	1642	-	WP_001061054.1	family 1 encapsulin nanocompartment shell protein	Escherichia coli	LJS069	GCF_028525185.1
27760530	RefSeq	NZ_JAOQDV010000037.1	7771	8577	+	WP_001061054.1	family 1 encapsulin nanocompartment shell protein	Escherichia coli	LJS059	GCF_028525345.1
27760530	RefSeq	NZ_JAOQED010000037.1	836	1642	-	WP_001061054.1	family 1 encapsulin nanocompartment shell protein	Escherichia coli	LJS038	GCF_028525495.1
27760530	RefSeq	NZ_JAOQEO010000039.1	836	1642	-	WP_001061054.1	family 1 encapsulin nanocompartment shell protein	Escherichia coli	LJS023	GCF_028525695.1
27760530	RefSeq	NZ_JAOQEQ010000041.1	836	1642	-	WP_001061054.1	family 1 encapsulin nanocompartment shell protein	Escherichia coli	LJS017	GCF_028525775.1
27760530	RefSeq	NZ_JAOQES010000042.1	836	1642	-	WP_001061054.1	family 1 encapsulin nanocompartment shell protein	Escherichia coli	LJS012	GCF_028525765.1
27760530	RefSeq	NZ_JAOWUF010000076.1	994	1800	-	WP_001061054.1	family 1 encapsulin nanocompartment shell protein	Escherichia coli	IP9	GCF_026183955.1
27760530	RefSeq	NZ_JAPQJT010000002.1	88170	88976	-	WP_001061054.1	family 1 encapsulin nanocompartment shell protein	Escherichia coli	5752	GCF_026736625.1
27760530	RefSeq	NZ_JAPQMJ010000106.1	758	1564	-	WP_001061054.1	family 1 encapsulin nanocompartment shell protein	Escherichia coli	Mu-35	GCF_026797855.1
27760530	RefSeq	NZ_JAQCQF010000095.1	2063	2869	+	WP_001061054.1	family 1 encapsulin nanocompartment shell protein	Escherichia coli	AF07-14B	GCF_027687745.1
27760530	RefSeq	NZ_JAQCRC010000091.1	2050	2856	+	WP_001061054.1	family 1 encapsulin nanocompartment shell protein	Escherichia coli	AF101-06	GCF_027687265.1
27760530	RefSeq	NZ_JAQDSO010000043.1	1991	2797	+	WP_001061054.1	family 1 encapsulin nanocompartment shell protein	Escherichia coli	AM110-110	GCF_027723745.1
27760530	RefSeq	NZ_JAQDWD010000053.1	1834	2640	+	WP_001061054.1	family 1 encapsulin nanocompartment shell protein	Escherichia coli	AM113-171	GCF_027673715.1
27760530	RefSeq	NZ_JAQDWG010000095.1	417	1223	-	WP_001061054.1	family 1 encapsulin nanocompartment shell protein	Escherichia coli	AM113-178	GCF_027673655.1
27760530	RefSeq	NZ_JAQEJE010000059.1	2071	2877	+	WP_001061054.1	family 1 encapsulin nanocompartment shell protein	Escherichia coli	TM115-09	GCF_027679905.1
27760530	RefSeq	NZ_JAQEMG010000072.1	2047	2853	+	WP_001061054.1	family 1 encapsulin nanocompartment shell protein	Escherichia coli	TM115-40	GCF_027678455.1
27760530	RefSeq	NZ_JAQEMN010000064.1	2059	2865	+	WP_001061054.1	family 1 encapsulin nanocompartment shell protein	Escherichia coli	TM115-59	GCF_027677895.1
27760530	RefSeq	NZ_JARFIN010000046.1	547	1353	-	WP_001061054.1	family 1 encapsulin nanocompartment shell protein	Escherichia coli	DFI.3.177	GCF_029076765.1
27760530	RefSeq	NZ_JARKHC010000089.1	759	1565	-	WP_001061054.1	family 1 encapsulin nanocompartment shell protein	Escherichia coli	Arshad_3	GCF_029351365.1
27760530	RefSeq	NZ_JASBDN010000089.1	2056	2862	+	WP_001061054.1	family 1 encapsulin nanocompartment shell protein	Escherichia coli	MEC2457	GCF_030130395.1
27760530	RefSeq	NZ_JASEZE010000106.1	469	1275	-	WP_001061054.1	family 1 encapsulin nanocompartment shell protein	Escherichia coli	33	GCF_030024545.1
27760530	RefSeq	NZ_JASEZR010000111.1	1642	2448	+	WP_001061054.1	family 1 encapsulin nanocompartment shell protein	Escherichia coli	15	GCF_030024825.1
27760530	RefSeq	NZ_JASTZM010000235.1	2072	2878	+	WP_001061054.1	family 1 encapsulin nanocompartment shell protein	Escherichia coli	C2P10D	GCF_035823735.1
27760530	RefSeq	NZ_JASWJE010000084.1	1600	2406	+	WP_001061054.1	family 1 encapsulin nanocompartment shell protein	Escherichia coli	MGH13A	GCF_030707785.1
27760530	RefSeq	NZ_JATAKV010000181.1	2121	2927	+	WP_001061054.1	family 1 encapsulin nanocompartment shell protein	Klebsiella pneumoniae	CDK7501-3	GCF_036912415.1
27760530	RefSeq	NZ_JAUKRQ010000051.1	2342	3148	+	WP_001061054.1	family 1 encapsulin nanocompartment shell protein	Salmonella enterica subsp. enterica serovar Agona	A094	GCF_030502995.1
27760530	RefSeq	NZ_JAUKRR010000055.1	1945	2751	+	WP_001061054.1	family 1 encapsulin nanocompartment shell protein	Salmonella enterica subsp. enterica serovar Agona	A093	GCF_030502835.1
27760530	RefSeq	NZ_JAUKZV010000056.1	11825	12631	+	WP_001061054.1	family 1 encapsulin nanocompartment shell protein	Escherichia coli	13	GCF_030511645.1
27760530	RefSeq	NZ_JAUUBZ010000086.1	1998	2804	+	WP_001061054.1	family 1 encapsulin nanocompartment shell protein	Escherichia coli	CD64_37	GCF_030662115.1
27760530	RefSeq	NZ_JAVSDO010000019.1	2121	2927	-	WP_001061054.1	family 1 encapsulin nanocompartment shell protein	Cronobacter sakazakii	Cron-b37	GCF_032026425.1
27760530	RefSeq	NZ_JAVTVP010000038.1	23467	24273	-	WP_001061054.1	family 1 encapsulin nanocompartment shell protein	Escherichia coli	MTR_DNS_V06	GCF_032359885.1
27760530	RefSeq	NZ_JAWJTM010000047.1	2038	2844	+	WP_001061054.1	family 1 encapsulin nanocompartment shell protein	Escherichia coli	23-MO00004	GCF_036585905.1
27760530	RefSeq	NZ_JAWJTT010000042.1	28910	29716	-	WP_001061054.1	family 1 encapsulin nanocompartment shell protein	Escherichia coli	23-MO00011	GCF_036586025.1
27760530	RefSeq	NZ_JAWXVO010000028.1	2127	2933	+	WP_001061054.1	family 1 encapsulin nanocompartment shell protein	Escherichia coli	RUTI01	GCF_033843385.1
27760530	RefSeq	NZ_JAXAVH010000001.1	3771128	3771934	-	WP_001061054.1	family 1 encapsulin nanocompartment shell protein	Escherichia coli	K3-88F	GCF_036872275.1
27760530	RefSeq	NZ_JAXIQA010000001.1	1720971	1721777	-	WP_001061054.1	family 1 encapsulin nanocompartment shell protein	Escherichia coli	ECOLIPHT119	GCF_034258685.1
27760530	RefSeq	NZ_JAYKEU010000112.1	1268	2074	-	WP_001061054.1	family 1 encapsulin nanocompartment shell protein	Escherichia coli	HS3300	GCF_035582165.1
27760530	RefSeq	NZ_JBAJZI010000070.1	2118	2924	+	WP_001061054.1	family 1 encapsulin nanocompartment shell protein	Escherichia coli	EC24	GCF_036881265.1
27760530	RefSeq	NZ_JBAJZO010000097.1	2118	2924	+	WP_001061054.1	family 1 encapsulin nanocompartment shell protein	Escherichia coli	EC18	GCF_036881355.1
27760530	RefSeq	NZ_JBAJZR010000065.1	2118	2924	+	WP_001061054.1	family 1 encapsulin nanocompartment shell protein	Escherichia coli	EC15	GCF_036881435.1
27760530	RefSeq	NZ_JBAJZU010000011.1	77294	78100	-	WP_001061054.1	family 1 encapsulin nanocompartment shell protein	Escherichia coli	EC12	GCF_036881615.1
27760530	RefSeq	NZ_JBAJZV010000011.1	77294	78100	-	WP_001061054.1	family 1 encapsulin nanocompartment shell protein	Escherichia coli	EC11	GCF_036881395.1
27760530	RefSeq	NZ_JBAKAE010000010.1	77294	78100	-	WP_001061054.1	family 1 encapsulin nanocompartment shell protein	Escherichia coli	EC2	GCF_036881085.1
27760530	RefSeq	NZ_JBBBED010000054.1	1241	2047	-	WP_001061054.1	family 1 encapsulin nanocompartment shell protein	Escherichia coli	B95_CMUL	GCF_037132495.1
27760530	RefSeq	NZ_JBBEYN010000071.1	789	1595	-	WP_001061054.1	family 1 encapsulin nanocompartment shell protein	Escherichia coli	ec-CTS5-1	GCF_037197535.1
27760530	RefSeq	NZ_JH970490.1	127	933	+	WP_001061054.1	family 1 encapsulin nanocompartment shell protein	Escherichia coli 8.0566	8.0566	GCF_000305175.1
27760530	RefSeq	NZ_JNMA01000089.1	1374	2180	-	WP_001061054.1	family 1 encapsulin nanocompartment shell protein	Escherichia coli 3-105-05_S3_C1	3-105-05_S3_C1	GCF_000700185.1
27760530	RefSeq	NZ_JNMB01000085.1	1434	2240	-	WP_001061054.1	family 1 encapsulin nanocompartment shell protein	Escherichia coli 3-105-05_S3_C2	3-105-05_S3_C2	GCF_000700205.1
27760530	RefSeq	NZ_JNMJ01000088.1	5451	6257	-	WP_001061054.1	family 1 encapsulin nanocompartment shell protein	Escherichia coli 3-475-03_S1_C1	3-475-03_S1_C1	GCF_000700285.1
27760530	RefSeq	NZ_JNPE01000169.1	1326	2132	-	WP_001061054.1	family 1 encapsulin nanocompartment shell protein	Escherichia coli 2-156-04_S1_C3	2-156-04_S1_C3	GCF_000703505.1
27760530	RefSeq	NZ_JNPJ01000134.1	2325	3131	+	WP_001061054.1	family 1 encapsulin nanocompartment shell protein	Escherichia coli 2-156-04_S4_C1	2-156-04_S4_C1	GCF_000703665.1
27760530	RefSeq	NZ_JNRG01000089.1	2582	3388	+	WP_001061054.1	family 1 encapsulin nanocompartment shell protein	Escherichia coli 2-474-04_S1_C1	2-474-04_S1_C1	GCF_000704565.1
27760530	RefSeq	NZ_JNRK01000061.1	1889	2695	+	WP_001061054.1	family 1 encapsulin nanocompartment shell protein	Escherichia coli 2-474-04_S1_C2	2-474-04_S1_C2	GCF_000704645.1
27760530	RefSeq	NZ_JNRK01000062.1	1889	2695	+	WP_001061054.1	family 1 encapsulin nanocompartment shell protein	Escherichia coli 2-474-04_S1_C2	2-474-04_S1_C2	GCF_000704645.1
27760530	RefSeq	NZ_JRRI01000057.1	10010	10816	-	WP_001061054.1	family 1 encapsulin nanocompartment shell protein	Escherichia coli	RU1	GCF_001413005.1
27760530	RefSeq	NZ_JRRJ01000004.1	194390	195196	+	WP_001061054.1	family 1 encapsulin nanocompartment shell protein	Escherichia coli	RU1 MA1	GCF_001413355.1
27760530	RefSeq	NZ_JRRK01000139.1	225	1031	-	WP_001061054.1	family 1 encapsulin nanocompartment shell protein	Escherichia coli	RU1 MA2	GCF_001413375.1
27760530	RefSeq	NZ_JRRL01000254.1	223	1029	-	WP_001061054.1	family 1 encapsulin nanocompartment shell protein	Escherichia coli	RU1 MA3	GCF_001413395.1
27760530	RefSeq	NZ_JRRM01000063.1	536774	537580	+	WP_001061054.1	family 1 encapsulin nanocompartment shell protein	Escherichia coli	RU1 MA4	GCF_001413415.1
27760530	RefSeq	NZ_JRRN01000033.1	4108403	4109209	+	WP_001061054.1	family 1 encapsulin nanocompartment shell protein	Escherichia coli	RU1 MA5	GCF_001413425.1
27760530	RefSeq	NZ_JRRO01000273.1	1395	2201	+	WP_001061054.1	family 1 encapsulin nanocompartment shell protein	Escherichia coli	RU1 MA6	GCF_001412895.1
27760530	RefSeq	NZ_JRRP01000037.1	1825606	1826412	+	WP_001061054.1	family 1 encapsulin nanocompartment shell protein	Escherichia coli	RU1 MA7	GCF_001413455.1
27760530	RefSeq	NZ_JRRQ01000041.1	1395	2201	+	WP_001061054.1	family 1 encapsulin nanocompartment shell protein	Escherichia coli	RU1 MA8	GCF_001412915.1
27760530	RefSeq	NZ_JRRR01000026.1	1393	2199	+	WP_001061054.1	family 1 encapsulin nanocompartment shell protein	Escherichia coli	RU1 MA9	GCF_001413475.1
27760530	RefSeq	NZ_JRRS01000052.1	1395	2201	+	WP_001061054.1	family 1 encapsulin nanocompartment shell protein	Escherichia coli	RU1 MA10	GCF_001413485.1
27760530	RefSeq	NZ_JRRT01000180.1	1393	2199	+	WP_001061054.1	family 1 encapsulin nanocompartment shell protein	Escherichia coli	RU1 MA11	GCF_001413515.1
27760530	RefSeq	NZ_JRRU01000154.1	1553	2359	+	WP_001061054.1	family 1 encapsulin nanocompartment shell protein	Escherichia coli	RU1 MA12	GCF_001413535.1
27760530	RefSeq	NZ_JRRV01000229.1	1389	2195	+	WP_001061054.1	family 1 encapsulin nanocompartment shell protein	Escherichia coli	RU1 LB1	GCF_001412925.1
27760530	RefSeq	NZ_JRRW01000164.1	1393	2199	+	WP_001061054.1	family 1 encapsulin nanocompartment shell protein	Escherichia coli	RU1 LB2	GCF_001412955.1
27760530	RefSeq	NZ_JRRX01000061.1	3879974	3880780	-	WP_001061054.1	family 1 encapsulin nanocompartment shell protein	Escherichia coli	RU1 LB3	GCF_001413555.1
27760530	RefSeq	NZ_JRRY01000236.1	1387	2193	+	WP_001061054.1	family 1 encapsulin nanocompartment shell protein	Escherichia coli	RU1 LB4	GCF_001413565.1
27760530	RefSeq	NZ_JRRZ01000113.1	869096	869902	-	WP_001061054.1	family 1 encapsulin nanocompartment shell protein	Escherichia coli	RU1 LB5	GCF_001412975.1
27760530	RefSeq	NZ_JRSA01000209.1	1393	2199	+	WP_001061054.1	family 1 encapsulin nanocompartment shell protein	Escherichia coli	RU1 LB6	GCF_001413595.1
27760530	RefSeq	NZ_JRSB01000060.1	1393	2199	+	WP_001061054.1	family 1 encapsulin nanocompartment shell protein	Escherichia coli	RU1 LB7	GCF_001413605.1
27760530	RefSeq	NZ_JRSC01000138.1	221	1027	-	WP_001061054.1	family 1 encapsulin nanocompartment shell protein	Escherichia coli	RU1 LB8	GCF_001413635.1
27760530	RefSeq	NZ_JRSD01000250.1	219	1025	-	WP_001061054.1	family 1 encapsulin nanocompartment shell protein	Escherichia coli	RU1 LB9	GCF_001412995.1
27760530	RefSeq	NZ_JRSE01000245.1	225	1031	-	WP_001061054.1	family 1 encapsulin nanocompartment shell protein	Escherichia coli	RU1 LB10	GCF_001413645.1
27760530	RefSeq	NZ_JRSF01000186.1	225	1031	-	WP_001061054.1	family 1 encapsulin nanocompartment shell protein	Escherichia coli	RU1 LB11	GCF_001413675.1
27760530	RefSeq	NZ_JRSG01000010.1	325329	326135	+	WP_001061054.1	family 1 encapsulin nanocompartment shell protein	Escherichia coli	RU1 LB12	GCF_001413685.1
27760530	RefSeq	NZ_JRSH01000187.1	1393	2199	+	WP_001061054.1	family 1 encapsulin nanocompartment shell protein	Escherichia coli	RU1 BHI1	GCF_001413715.1
27760530	RefSeq	NZ_JRSI01000334.1	225	1031	-	WP_001061054.1	family 1 encapsulin nanocompartment shell protein	Escherichia coli	RU1 BHI2	GCF_001413735.1
27760530	RefSeq	NZ_JRSJ01000077.1	225	1031	-	WP_001061054.1	family 1 encapsulin nanocompartment shell protein	Escherichia coli	RU1 BHI3	GCF_001413745.1
27760530	RefSeq	NZ_JRSK01000021.1	1393	2199	+	WP_001061054.1	family 1 encapsulin nanocompartment shell protein	Escherichia coli	RU1 BHI4	GCF_001413755.1
27760530	RefSeq	NZ_JRSN01000155.1	227	1033	-	WP_001061054.1	family 1 encapsulin nanocompartment shell protein	Escherichia coli	RU1 BHI7	GCF_001413875.1
27760530	RefSeq	NZ_JRSO01000197.1	225	1031	-	WP_001061054.1	family 1 encapsulin nanocompartment shell protein	Escherichia coli	RU1 BHI8	GCF_001413805.1
27760530	RefSeq	NZ_JRSP01000184.1	1389	2195	+	WP_001061054.1	family 1 encapsulin nanocompartment shell protein	Escherichia coli	RU1 BHI9	GCF_001413885.1
27760530	RefSeq	NZ_JRSQ01000229.1	221	1027	-	WP_001061054.1	family 1 encapsulin nanocompartment shell protein	Escherichia coli	RU1 BHI10	GCF_001413815.1
27760530	RefSeq	NZ_JRSR01000258.1	225	1031	-	WP_001061054.1	family 1 encapsulin nanocompartment shell protein	Escherichia coli	RU1 BHI11	GCF_001413905.1
27760530	RefSeq	NZ_JRSS01000251.1	225	1031	-	WP_001061054.1	family 1 encapsulin nanocompartment shell protein	Escherichia coli	RU1 BHI12	GCF_001413825.1
27760530	RefSeq	NZ_JSIY01000069.1	2007	2813	-	WP_001061054.1	family 1 encapsulin nanocompartment shell protein	Escherichia coli	upec-269	GCF_000777735.1
27760530	RefSeq	NZ_JSML01000083.1	2279	3085	+	WP_001061054.1	family 1 encapsulin nanocompartment shell protein	Escherichia coli	upec-170	GCF_000780035.1
27760530	RefSeq	NZ_JSNJ01000113.1	1975	2781	+	WP_001061054.1	family 1 encapsulin nanocompartment shell protein	Escherichia coli	upec-141	GCF_000780715.1
27760530	RefSeq	NZ_JSON01000013.1	2324	3130	+	WP_001061054.1	family 1 encapsulin nanocompartment shell protein	Escherichia coli	upec-113	GCF_000781255.1
27760530	RefSeq	NZ_KB732530.1	1778315	1779121	-	WP_001061054.1	family 1 encapsulin nanocompartment shell protein	Escherichia coli KTE212	KTE212	GCF_000351165.1
27760530	RefSeq	NZ_KB732647.1	97898	98704	+	WP_001061054.1	family 1 encapsulin nanocompartment shell protein	Escherichia coli KTE51	KTE51	GCF_000351465.1
27760530	RefSeq	NZ_KB732923.1	1389198	1390004	-	WP_001061054.1	family 1 encapsulin nanocompartment shell protein	Escherichia coli KTE119	KTE119	GCF_000351905.1
27760530	RefSeq	NZ_KB732932.1	2189	2995	+	WP_001061054.1	family 1 encapsulin nanocompartment shell protein	Escherichia coli KTE111	KTE111	GCF_000351865.1
27760530	RefSeq	NZ_KB733011.1	975737	976543	+	WP_001061054.1	family 1 encapsulin nanocompartment shell protein	Escherichia coli KTE42	KTE42	GCF_000352185.1
27760530	RefSeq	NZ_KE136820.1	2271989	2272795	+	WP_001061054.1	family 1 encapsulin nanocompartment shell protein	Escherichia coli KTE40	KTE40	GCF_000408025.1
27760530	RefSeq	NZ_KE136840.1	1081912	1082718	-	WP_001061054.1	family 1 encapsulin nanocompartment shell protein	Escherichia coli KTE41	KTE41	GCF_000408045.1
27760530	RefSeq	NZ_KE137027.1	515	1321	-	WP_001061054.1	family 1 encapsulin nanocompartment shell protein	Escherichia coli KTE64	KTE64	GCF_000408365.1
27760530	RefSeq	NZ_KE137120.1	300830	301636	-	WP_001061054.1	family 1 encapsulin nanocompartment shell protein	Escherichia coli KTE73	KTE73	GCF_000408465.1
27760530	RefSeq	NZ_KE701469.1	57179	57985	+	WP_001061054.1	family 1 encapsulin nanocompartment shell protein	Escherichia coli UMEA 3052-1	UMEA 3052-1	GCF_000460035.1
27760530	RefSeq	NZ_KE702638.1	319854	320660	+	WP_001061054.1	family 1 encapsulin nanocompartment shell protein	Escherichia coli UMEA 3889-1	UMEA 3889-1	GCF_000461755.1
27760530	RefSeq	NZ_KI522542.1	464	1270	-	WP_001061054.1	family 1 encapsulin nanocompartment shell protein	Escherichia coli 909945-2	909945-2	GCF_000485735.1
27760530	RefSeq	NZ_KI530595.1	2843114	2843920	-	WP_001061054.1	family 1 encapsulin nanocompartment shell protein	Escherichia coli HVH 50 (4-2593475)	HVH 50 (4-2593475)	GCF_000488015.1
27760530	RefSeq	NZ_KI538793.1	46970	47776	-	WP_001061054.1	family 1 encapsulin nanocompartment shell protein	Escherichia coli UMEA 3148-1	UMEA 3148-1	GCF_000495075.1
27760530	RefSeq	NZ_LDYM01000025.1	1942	2748	+	WP_001061054.1	family 1 encapsulin nanocompartment shell protein	Escherichia coli	GM16-6	GCF_001309555.1
27760530	RefSeq	NZ_LGNF01000086.1	1454	2260	-	WP_001061054.1	family 1 encapsulin nanocompartment shell protein	Escherichia coli	403885	GCF_001911755.1
27760530	RefSeq	NZ_LLYC01000002.1	816	1622	-	WP_001061054.1	family 1 encapsulin nanocompartment shell protein	Escherichia coli	AN61	GCF_001484085.1
27760530	RefSeq	NZ_LLYD01000004.1	2004	2810	+	WP_001061054.1	family 1 encapsulin nanocompartment shell protein	Escherichia coli	AN62	GCF_001484235.1
27760530	RefSeq	NZ_LLYL01000004.1	2005	2811	+	WP_001061054.1	family 1 encapsulin nanocompartment shell protein	Escherichia coli	AZ72	GCF_001484475.1
27760530	RefSeq	NZ_LONN01000083.1	383	1189	-	WP_001061054.1	family 1 encapsulin nanocompartment shell protein	Escherichia coli	G150	GCF_001575865.1
27760530	RefSeq	NZ_LONV01000078.1	2030	2836	+	WP_001061054.1	family 1 encapsulin nanocompartment shell protein	Escherichia coli	G186	GCF_001576295.1
27760530	RefSeq	NZ_LOOI01000070.1	11717	12523	+	WP_001061054.1	family 1 encapsulin nanocompartment shell protein	Escherichia coli	G214	GCF_001575475.1
27760530	RefSeq	NZ_LOON01000061.1	2039	2845	+	WP_001061054.1	family 1 encapsulin nanocompartment shell protein	Escherichia coli	G228	GCF_001575705.1
27760530	RefSeq	NZ_LOOS01000062.1	1964	2770	+	WP_001061054.1	family 1 encapsulin nanocompartment shell protein	Escherichia coli	G237	GCF_001575675.1
27760530	RefSeq	NZ_LOOT01000067.1	451	1257	-	WP_001061054.1	family 1 encapsulin nanocompartment shell protein	Escherichia coli	G239	GCF_001575695.1
27760530	RefSeq	NZ_LOOU01000097.1	2032	2838	+	WP_001061054.1	family 1 encapsulin nanocompartment shell protein	Escherichia coli	G240	GCF_001575635.1
27760530	RefSeq	NZ_LOPB01000088.1	384	1190	-	WP_001061054.1	family 1 encapsulin nanocompartment shell protein	Escherichia coli	G3	GCF_001576195.1
27760530	RefSeq	NZ_LOPL01000026.1	2032	2838	+	WP_001061054.1	family 1 encapsulin nanocompartment shell protein	Escherichia coli	G35	GCF_001576385.1
27760530	RefSeq	NZ_LOPP01000028.1	1965	2771	+	WP_001061054.1	family 1 encapsulin nanocompartment shell protein	Escherichia coli	G6	GCF_001576395.1
27760530	RefSeq	NZ_LR134222.1	4730703	4731509	-	WP_001061054.1	family 1 encapsulin nanocompartment shell protein	Escherichia coli	NCTC11129	GCF_900636075.1
27760530	RefSeq	NZ_LR134247.1	2521456	2522262	-	WP_001061054.1	family 1 encapsulin nanocompartment shell protein	Escherichia coli	NCTC9040	GCF_900636295.1
27760530	RefSeq	NZ_LWDC01000020.1	463	1269	-	WP_001061054.1	family 1 encapsulin nanocompartment shell protein	Escherichia coli	SCM-21	GCF_001640145.1
27760530	RefSeq	NZ_LYAW01000011.1	1966	2772	+	WP_001061054.1	family 1 encapsulin nanocompartment shell protein	Escherichia coli	ECOR14	GCF_002190375.1
27760530	RefSeq	NZ_MCCD01000106.1	383	1189	-	WP_001061054.1	family 1 encapsulin nanocompartment shell protein	Escherichia coli	ZJ69	GCF_022546015.1
27760530	RefSeq	NZ_MCFY01000008.1	2338	3144	+	WP_001061054.1	family 1 encapsulin nanocompartment shell protein	Escherichia coli	ZJ623	GCF_022546335.1
27760530	RefSeq	NZ_MDLJ02000003.1	12392	13198	-	WP_001061054.1	family 1 encapsulin nanocompartment shell protein	Escherichia coli	Fec10	GCF_009497625.2
27760530	RefSeq	NZ_MIWH01000108.1	385	1191	-	WP_001061054.1	family 1 encapsulin nanocompartment shell protein	Escherichia coli	AF7945	GCF_001749075.1
27760530	RefSeq	NZ_MTXI01000074.1	881	1687	-	WP_001061054.1	family 1 encapsulin nanocompartment shell protein	Escherichia coli	6869-33	GCF_004380405.1
27760530	RefSeq	NZ_MVIN01000144.1	384	1190	-	WP_001061054.1	family 1 encapsulin nanocompartment shell protein	Escherichia coli	FAM21843	GCF_002109445.1
27760530	RefSeq	NZ_NBKB01000028.1	1609	2415	+	WP_001061054.1	family 1 encapsulin nanocompartment shell protein	Escherichia coli	Spr2013_WWKa_ALT_27	GCF_003145945.1
27760530	RefSeq	NZ_NBKB01000029.1	945	1751	-	WP_001061054.1	family 1 encapsulin nanocompartment shell protein	Escherichia coli	Spr2013_WWKa_ALT_27	GCF_003145945.1
27760530	RefSeq	NZ_NIEZ01000103.1	870	1676	-	WP_001061054.1	family 1 encapsulin nanocompartment shell protein	Escherichia coli	56.1r	GCF_002166645.1
27760530	RefSeq	NZ_NJSA01000057.1	2093	2899	+	WP_001061054.1	family 1 encapsulin nanocompartment shell protein	Escherichia coli	MOD1-EC3803	GCF_002516065.1
27760530	RefSeq	NZ_NJSD01000075.1	443	1249	-	WP_001061054.1	family 1 encapsulin nanocompartment shell protein	Escherichia coli	MOD1-EC3800	GCF_002516125.1
27760530	RefSeq	NZ_NKUK01000102.1	2127	2933	+	WP_001061054.1	family 1 encapsulin nanocompartment shell protein	Escherichia coli	MOD1-EC5935	GCF_002473435.1
27760530	RefSeq	NZ_NLFG01000044.1	208	1014	-	WP_001061054.1	family 1 encapsulin nanocompartment shell protein	Klebsiella pneumoniae	L86	GCF_002261585.1
27760530	RefSeq	NZ_NLHU01000008.1	823	1629	-	WP_001061054.1	family 1 encapsulin nanocompartment shell protein	Escherichia coli	MOD1-EC5691	GCF_002226695.1
27760530	RefSeq	NZ_NMDG01000096.1	327	1133	-	WP_001061054.1	family 1 encapsulin nanocompartment shell protein	Escherichia coli	MOD1-EC6077	GCF_002541225.1
27760530	RefSeq	NZ_NMDQ01000127.1	836	1642	-	WP_001061054.1	family 1 encapsulin nanocompartment shell protein	Escherichia coli	MOD1-EC6057	GCF_002537695.1
27760530	RefSeq	NZ_NMER01000115.1	963	1769	-	WP_001061054.1	family 1 encapsulin nanocompartment shell protein	Escherichia coli	MOD1-EC6023	GCF_002538055.1
27760530	RefSeq	NZ_NMFC01000097.1	497	1303	-	WP_001061054.1	family 1 encapsulin nanocompartment shell protein	Escherichia coli	MOD1-EC6011	GCF_002542995.1
27760530	RefSeq	NZ_NMGN01000092.1	963	1769	-	WP_001061054.1	family 1 encapsulin nanocompartment shell protein	Escherichia coli	MOD1-EC5966	GCF_002538875.1
27760530	RefSeq	NZ_NMMT01000107.1	2028	2834	+	WP_001061054.1	family 1 encapsulin nanocompartment shell protein	Escherichia coli	MOD1-EC6561	GCF_002467805.1
27760530	RefSeq	NZ_NOFX01000091.1	2138	2944	+	WP_001061054.1	family 1 encapsulin nanocompartment shell protein	Escherichia coli	MOD1-EC5157	GCF_002516885.1
27760530	RefSeq	NZ_NOGY01000114.1	941	1747	-	WP_001061054.1	family 1 encapsulin nanocompartment shell protein	Escherichia coli	MOD1-EC5130	GCF_002516565.1
27760530	RefSeq	NZ_NOMW01000096.1	1084	1890	-	WP_001061054.1	family 1 encapsulin nanocompartment shell protein	Escherichia coli	MOD1-EC6977	GCF_002518795.1
27760530	RefSeq	NZ_NONI01000097.1	1084	1890	-	WP_001061054.1	family 1 encapsulin nanocompartment shell protein	Escherichia coli	MOD1-EC6965	GCF_002519015.1
27760530	RefSeq	NZ_NORG01000042.1	11520	12326	+	WP_001061054.1	family 1 encapsulin nanocompartment shell protein	Escherichia coli	MOD1-EC6802	GCF_002521055.1
27760530	RefSeq	NZ_NORV01000063.1	973	1779	-	WP_001061054.1	family 1 encapsulin nanocompartment shell protein	Escherichia coli	MOD1-EC6781	GCF_002521135.1
27760530	RefSeq	NZ_NOSB01000082.1	2323	3129	+	WP_001061054.1	family 1 encapsulin nanocompartment shell protein	Escherichia coli	MOD1-EC6775	GCF_002521915.1
27760530	RefSeq	NZ_NOSH01000076.1	2461	3267	+	WP_001061054.1	family 1 encapsulin nanocompartment shell protein	Escherichia coli	MOD1-EC6768	GCF_002521985.1
27760530	RefSeq	NZ_NOSJ01000053.1	1318	2124	-	WP_001061054.1	family 1 encapsulin nanocompartment shell protein	Escherichia coli	MOD1-EC6766	GCF_002522025.1
27760530	RefSeq	NZ_NOSW01000049.1	1104	1910	-	WP_001061054.1	family 1 encapsulin nanocompartment shell protein	Escherichia coli	MOD1-EC6752	GCF_002521305.1
27760530	RefSeq	NZ_NOTF01000049.1	881	1687	-	WP_001061054.1	family 1 encapsulin nanocompartment shell protein	Escherichia coli	MOD1-EC6742	GCF_002522315.1
27760530	RefSeq	NZ_NPIO01000013.1	2498	3304	-	WP_001061054.1	family 1 encapsulin nanocompartment shell protein	Escherichia coli	BAMA 0321	GCF_004000315.1
27760530	RefSeq	NZ_NRTT01000023.1	1721	2527	+	WP_001061054.1	family 1 encapsulin nanocompartment shell protein	Escherichia coli	1278	GCF_003292465.1
27760530	RefSeq	NZ_NRTV01000180.1	530	1336	-	WP_001061054.1	family 1 encapsulin nanocompartment shell protein	Escherichia coli	A24	GCF_003292515.1
27760530	RefSeq	NZ_NRUV01000012.1	1948	2754	+	WP_001061054.1	family 1 encapsulin nanocompartment shell protein	Escherichia coli	3180	GCF_003292935.1
27760530	RefSeq	NZ_NRVR01000069.1	366	1172	-	WP_001061054.1	family 1 encapsulin nanocompartment shell protein	Escherichia coli	A48	GCF_003293255.1
27760530	RefSeq	NZ_NRWA01000115.1	2430	3236	+	WP_001061054.1	family 1 encapsulin nanocompartment shell protein	Escherichia coli	A431	GCF_003301035.1
27760530	RefSeq	NZ_NRWO01000108.1	329	1135	-	WP_001061054.1	family 1 encapsulin nanocompartment shell protein	Escherichia coli	1257	GCF_003301735.1
27760530	RefSeq	NZ_OENL01000062.1	2527	3333	+	WP_001061054.1	family 1 encapsulin nanocompartment shell protein	Escherichia coli	KCRI-340B	GCF_900239845.1
27760530	RefSeq	NZ_PJFJ01000100.1	508	1314	-	WP_001061054.1	family 1 encapsulin nanocompartment shell protein	Escherichia coli	TJ32	GCF_003290595.1
27760530	RefSeq	NZ_PJFU01000104.1	518	1324	-	WP_001061054.1	family 1 encapsulin nanocompartment shell protein	Escherichia coli	3150	GCF_003290755.1
27760530	RefSeq	NZ_PJGP01000087.1	497	1303	-	WP_001061054.1	family 1 encapsulin nanocompartment shell protein	Escherichia coli	1379	GCF_003290995.1
27760530	RefSeq	NZ_PJGU01000109.1	2089	2895	+	WP_001061054.1	family 1 encapsulin nanocompartment shell protein	Escherichia coli	JL39	GCF_003291015.1
27760530	RefSeq	NZ_PNUA01000058.1	12333	13139	+	WP_001061054.1	family 1 encapsulin nanocompartment shell protein	Escherichia coli	402371	GCF_003983695.1
27760530	RefSeq	NZ_PNUB01000060.1	12333	13139	+	WP_001061054.1	family 1 encapsulin nanocompartment shell protein	Escherichia coli	402216	GCF_003983685.1
27760530	RefSeq	NZ_PNZL01000056.1	13644	14450	+	WP_001061054.1	family 1 encapsulin nanocompartment shell protein	Escherichia coli	402245	GCF_003982065.1
27760530	RefSeq	NZ_PNZX01000114.1	540	1346	-	WP_001061054.1	family 1 encapsulin nanocompartment shell protein	Escherichia coli	202550	GCF_003984045.1
27760530	RefSeq	NZ_PUQP01000068.1	836	1642	-	WP_001061054.1	family 1 encapsulin nanocompartment shell protein	Escherichia coli	AFG_SD04_1510_Eco_094	GCF_003321765.1
27760530	RefSeq	NZ_PURP01000058.1	2096	2902	+	WP_001061054.1	family 1 encapsulin nanocompartment shell protein	Escherichia coli	GER_MD01_1509_Eco_058	GCF_003322075.1
27760530	RefSeq	NZ_PUTB01000070.1	2202	3008	+	WP_001061054.1	family 1 encapsulin nanocompartment shell protein	Escherichia coli	GER_MD03_1505_Eco_016	GCF_003322515.1
27760530	RefSeq	NZ_PUTC01000068.1	1134	1940	-	WP_001061054.1	family 1 encapsulin nanocompartment shell protein	Escherichia coli	GER_MD03_1505_Eco_015	GCF_003322605.1
27760530	RefSeq	NZ_PUTL01000072.1	2075	2881	+	WP_001061054.1	family 1 encapsulin nanocompartment shell protein	Escherichia coli	GER_MD03_1505_Eco_005	GCF_003322665.1
27760530	RefSeq	NZ_PUTN01000069.1	2152	2958	+	WP_001061054.1	family 1 encapsulin nanocompartment shell protein	Escherichia coli	GER_MD03_1505_Eco_003	GCF_003323275.1
27760530	RefSeq	NZ_PVOC01000059.1	519	1325	-	WP_001061054.1	family 1 encapsulin nanocompartment shell protein	Escherichia coli	KG-11	GCF_002993515.1
27760530	RefSeq	NZ_PVOI01000067.1	2378	3184	+	WP_001061054.1	family 1 encapsulin nanocompartment shell protein	Escherichia coli	KG-3	GCF_002993705.1
27760530	RefSeq	NZ_PXKC01000082.1	514	1320	-	WP_001061054.1	family 1 encapsulin nanocompartment shell protein	Escherichia coli	CRE60	GCF_003402675.1
27760530	RefSeq	NZ_PYQS01000060.1	2266	3072	+	WP_001061054.1	family 1 encapsulin nanocompartment shell protein	Escherichia coli	13561-5	GCF_003027475.1
27760530	RefSeq	NZ_QAGB01000026.1	519	1325	-	WP_001061054.1	family 1 encapsulin nanocompartment shell protein	Escherichia coli	KG-19	GCF_003048055.1
27760530	RefSeq	NZ_QISS01000050.1	16775	17581	-	WP_001061054.1	family 1 encapsulin nanocompartment shell protein	Escherichia coli	CS-22	GCF_003207295.1
27760530	RefSeq	NZ_QOWZ01000062.1	2024	2830	+	WP_001061054.1	family 1 encapsulin nanocompartment shell protein	Escherichia coli	MOD1-ECOR14	GCF_003334705.1
27760530	RefSeq	NZ_QRJW01000035.1	1873	2679	+	WP_001061054.1	family 1 encapsulin nanocompartment shell protein	Klebsiella pneumoniae	AM17-27	GCF_003471715.1
27760530	RefSeq	NZ_QYLY01000124.1	2528	3334	-	WP_001061054.1	family 1 encapsulin nanocompartment shell protein	Escherichia coli	N010.L-24	GCF_008082985.1
27760530	RefSeq	NZ_RDNQ01000089.1	2202	3008	+	WP_001061054.1	family 1 encapsulin nanocompartment shell protein	Escherichia coli	EC17	GCF_026283425.1
27760530	RefSeq	NZ_RDUN01000101.1	1237	2043	-	WP_001061054.1	family 1 encapsulin nanocompartment shell protein	Escherichia coli	EC273_ST1434C	GCF_008388975.1
27760530	RefSeq	NZ_RHMR01000095.1	609	1415	-	WP_001061054.1	family 1 encapsulin nanocompartment shell protein	Escherichia coli	PN112	GCF_003830335.1
27760530	RefSeq	NZ_RHMT01000077.1	613	1419	-	WP_001061054.1	family 1 encapsulin nanocompartment shell protein	Escherichia coli	PN91	GCF_003830385.1
27760530	RefSeq	NZ_RIZD01000154.1	910	1716	-	WP_001061054.1	family 1 encapsulin nanocompartment shell protein	Escherichia coli	MSF11	GCF_004116285.1
27760530	RefSeq	NZ_RKKG01000083.1	613	1419	-	WP_001061054.1	family 1 encapsulin nanocompartment shell protein	Escherichia coli	PN124	GCF_003829865.1
27760530	RefSeq	NZ_RRVL01000075.1	2070	2876	+	WP_001061054.1	family 1 encapsulin nanocompartment shell protein	Escherichia coli	UMB1358	GCF_003886195.1
27760530	RefSeq	NZ_RRWS01000095.1	5158	5964	+	WP_001061054.1	family 1 encapsulin nanocompartment shell protein	Escherichia coli	UMB0149	GCF_003892555.1
27760530	RefSeq	NZ_RZEJ01000109.1	2138	2944	+	WP_001061054.1	family 1 encapsulin nanocompartment shell protein	Escherichia coli	URMC_46	GCF_004567595.1
27760530	RefSeq	NZ_SQDD01000006.1	27629	28435	-	WP_001061054.1	family 1 encapsulin nanocompartment shell protein	Escherichia coli	RUSPBB127	GCF_006232755.1
27760530	RefSeq	NZ_SQNF01000117.1	1976	2782	+	WP_001061054.1	family 1 encapsulin nanocompartment shell protein	Escherichia coli	EEPERB84	GCF_006237755.1
27760530	RefSeq	NZ_SROJ01000181.1	2139	2945	+	WP_001061054.1	family 1 encapsulin nanocompartment shell protein	Escherichia coli	KCJK7052	GCF_004767325.1
27760530	RefSeq	NZ_UASA01000005.1	2251075	2251881	-	WP_001061054.1	family 1 encapsulin nanocompartment shell protein	Escherichia coli	NCTC11123	GCF_900448915.1
27760530	RefSeq	NZ_UCWH01000029.1	2064	2870	+	WP_001061054.1	family 1 encapsulin nanocompartment shell protein	Escherichia coli	VREC0280	GCF_900479085.1
27760530	RefSeq	NZ_UCWY01000022.1	66052	66858	+	WP_001061054.1	family 1 encapsulin nanocompartment shell protein	Escherichia coli	VREC0286	GCF_900479365.1
27760530	RefSeq	NZ_UDAV01000068.1	2137	2943	+	WP_001061054.1	family 1 encapsulin nanocompartment shell protein	Escherichia coli	VREC0596	GCF_900480485.1
27760530	RefSeq	NZ_UDCQ01000029.1	885	1691	-	WP_001061054.1	family 1 encapsulin nanocompartment shell protein	Escherichia coli	VRES0490	GCF_900480975.1
27760530	RefSeq	NZ_UDCT01000030.1	885	1691	-	WP_001061054.1	family 1 encapsulin nanocompartment shell protein	Escherichia coli	VRES0495	GCF_900480995.1
27760530	RefSeq	NZ_UDCU01000029.1	885	1691	-	WP_001061054.1	family 1 encapsulin nanocompartment shell protein	Escherichia coli	VRES0494	GCF_900481015.1
27760530	RefSeq	NZ_UDDJ01000029.1	18326	19132	+	WP_001061054.1	family 1 encapsulin nanocompartment shell protein	Escherichia coli	VRES0498	GCF_900481145.1
27760530	RefSeq	NZ_UDDN01000036.1	6465	7271	+	WP_001061054.1	family 1 encapsulin nanocompartment shell protein	Escherichia coli	VRES0500	GCF_900481235.1
27760530	RefSeq	NZ_UDDQ01000029.1	18326	19132	+	WP_001061054.1	family 1 encapsulin nanocompartment shell protein	Escherichia coli	VRES0499	GCF_900481225.1
27760530	RefSeq	NZ_UDDX01000029.1	867	1673	-	WP_001061054.1	family 1 encapsulin nanocompartment shell protein	Escherichia coli	VRES0496	GCF_900481335.1
27760530	RefSeq	NZ_UDDY01000031.1	885	1691	-	WP_001061054.1	family 1 encapsulin nanocompartment shell protein	Escherichia coli	VRES0497	GCF_900481325.1
27760530	RefSeq	NZ_UDFU01000002.1	460727	461533	+	WP_001061054.1	family 1 encapsulin nanocompartment shell protein	Escherichia coli	VREC0525	GCF_900481835.1
27760530	RefSeq	NZ_UEKK01000030.1	18330	19136	+	WP_001061054.1	family 1 encapsulin nanocompartment shell protein	Escherichia coli	VRES0491	GCF_900481155.1
27760530	RefSeq	NZ_UFZW01000004.1	130997	131803	+	WP_001061054.1	family 1 encapsulin nanocompartment shell protein	Escherichia coli	NCTC13384	GCF_900448435.1
27760530	RefSeq	NZ_UFZW01000006.1	4277602	4278408	+	WP_001061054.1	family 1 encapsulin nanocompartment shell protein	Escherichia coli	NCTC13384	GCF_900448435.1
27760530	RefSeq	NZ_UGBB01000002.1	3479928	3480734	+	WP_001061054.1	family 1 encapsulin nanocompartment shell protein	Escherichia coli	NCTC11132	GCF_900448805.1
27760530	RefSeq	NZ_UGBH01000001.1	129343	130149	+	WP_001061054.1	family 1 encapsulin nanocompartment shell protein	Escherichia coli	NCTC11106	GCF_900448865.1
27760530	RefSeq	NZ_UGCH01000002.1	13088	13894	+	WP_001061054.1	family 1 encapsulin nanocompartment shell protein	Escherichia coli	NCTC11130	GCF_900449175.1
27760530	RefSeq	NZ_UGFJ01000002.1	123055	123861	-	WP_001061054.1	family 1 encapsulin nanocompartment shell protein	Escherichia coli	NCTC10957	GCF_900450205.1
27760530	RefSeq	NZ_VDAA01000023.1	26343	27149	+	WP_001061054.1	family 1 encapsulin nanocompartment shell protein	Escherichia coli	EC_44	GCF_019584585.1
27760530	RefSeq	NZ_VDAC01000002.1	617207	618013	+	WP_001061054.1	family 1 encapsulin nanocompartment shell protein	Escherichia coli	EC_46	GCF_019780515.1
27760530	RefSeq	NZ_VDBB01000001.1	2292377	2293183	+	WP_001061054.1	family 1 encapsulin nanocompartment shell protein	Escherichia coli	EC_74	GCF_019583875.1
27760530	RefSeq	NZ_VDBH01000001.1	1054326	1055132	+	WP_001061054.1	family 1 encapsulin nanocompartment shell protein	Escherichia coli	EC_81	GCF_019583665.1
27760530	RefSeq	NZ_VDBI01000001.1	1054541	1055347	+	WP_001061054.1	family 1 encapsulin nanocompartment shell protein	Escherichia coli	EC_82	GCF_019584205.1
27760530	RefSeq	NZ_VLTA01000063.1	2089	2895	+	WP_001061054.1	family 1 encapsulin nanocompartment shell protein	Escherichia coli	ATCC 11231	GCF_010374855.1
27760530	RefSeq	NZ_VLTB01000540.1	497	1303	-	WP_001061054.1	family 1 encapsulin nanocompartment shell protein	Escherichia coli	ATCC 11230	GCF_010374865.1
27760530	RefSeq	NZ_VLTC01000088.1	497	1303	-	WP_001061054.1	family 1 encapsulin nanocompartment shell protein	Escherichia coli	ATCC 11229	GCF_010374945.1
27760530	RefSeq	NZ_VRVU01000089.1	493	1299	-	WP_001061054.1	family 1 encapsulin nanocompartment shell protein	Escherichia coli	CD64_9	GCF_008040635.1
27760530	RefSeq	NZ_VRWR01000119.1	2070	2876	+	WP_001061054.1	family 1 encapsulin nanocompartment shell protein	Escherichia coli	3_192_1	GCF_008041095.1
27760530	RefSeq	NZ_VRWT01000102.1	2070	2876	+	WP_001061054.1	family 1 encapsulin nanocompartment shell protein	Escherichia coli	3_189_1	GCF_008041125.1
27760530	RefSeq	NZ_VRXA01000052.1	487	1293	-	WP_001061054.1	family 1 encapsulin nanocompartment shell protein	Escherichia coli	1_53_1	GCF_008041255.1
27760530	RefSeq	NZ_VRXB01000012.1	2137	2943	+	WP_001061054.1	family 1 encapsulin nanocompartment shell protein	Escherichia coli	1_52_13	GCF_008041305.1
27760530	RefSeq	NZ_WSGJ01000054.1	11830	12636	-	WP_001061054.1	family 1 encapsulin nanocompartment shell protein	Escherichia coli	TzEc070	GCF_009766445.1
27760530	RefSeq	NZ_WSHE01000047.1	1448	2254	-	WP_001061054.1	family 1 encapsulin nanocompartment shell protein	Escherichia coli	TzEc048	GCF_009767135.1
27760530	RefSeq	NZ_WSHF01000064.1	1185	1991	-	WP_001061054.1	family 1 encapsulin nanocompartment shell protein	Escherichia coli	TzEc047	GCF_009767145.1
27760530	RefSeq	NZ_WSHG01000061.1	1674	2480	-	WP_001061054.1	family 1 encapsulin nanocompartment shell protein	Escherichia coli	TzEc046	GCF_009767185.1
27760530	RefSeq	NZ_WSHX01000054.1	11830	12636	-	WP_001061054.1	family 1 encapsulin nanocompartment shell protein	Escherichia coli	TzEc029	GCF_009766675.1
27760530	RefSeq	NZ_WSJD01000044.1	6632	7438	-	WP_001061054.1	family 1 encapsulin nanocompartment shell protein	Escherichia coli	8374wF12	GCF_009882595.1
27760530	RefSeq	NZ_WTQA01000042.1	11828	12634	+	WP_001061054.1	family 1 encapsulin nanocompartment shell protein	Escherichia coli	8377wG1	GCF_009799245.1
27760530	RefSeq	NZ_WTQE01000039.1	2074	2880	+	WP_001061054.1	family 1 encapsulin nanocompartment shell protein	Escherichia coli	8380wD2	GCF_009797995.1
27760530	RefSeq	NZ_WTQF01000040.1	2074	2880	+	WP_001061054.1	family 1 encapsulin nanocompartment shell protein	Escherichia coli	8380wC2	GCF_009798315.1
27760530	RefSeq	NZ_WTQL01000040.1	2074	2880	+	WP_001061054.1	family 1 encapsulin nanocompartment shell protein	Escherichia coli	8380wE1	GCF_009798435.1
27760530	RefSeq	NZ_WTQS01000039.1	2074	2880	+	WP_001061054.1	family 1 encapsulin nanocompartment shell protein	Escherichia coli	8379wB3	GCF_009798505.1
27760530	RefSeq	NZ_WTRX01000241.1	553	1359	+	WP_001061054.1	family 1 encapsulin nanocompartment shell protein	Escherichia coli	8378wB3	GCF_009798925.1
27760530	INSDC	CP010179.1	21763	22569	-	APK92001.1	bacteriocin	Escherichia coli	H15	GCA_001901005.1
27760530	INSDC	CP010226.1	1828402	1829208	-	APL42802.1	bacteriocin	Escherichia coli	S1	GCA_001901315.1
27760530	INSDC	CP030920.1	219049	219855	+	AXE71346.1	bacteriocin	Escherichia coli	KL53	GCA_002494365.2
27760530	INSDC	CCCR010000780.1	2050	2856	+	CDP78560.1	Putative uncharacterized protein	Escherichia coli D6-117.29	D6-117.29	GCA_000723325.1
27760530	INSDC	AADLCR010000012.1	2349	3155	+	EAR4672799.1	bacteriocin	Salmonella enterica	AG18-0050	GCA_005649295.1
27760530	INSDC	AADMBI010000025.1	772	1578	-	EAR7675610.1	bacteriocin	Salmonella enterica	PNUSAS068904	GCA_005661115.1
27760530	INSDC	AADQSG010000048.1	2204	3010	+	EAT3277192.1	bacteriocin	Salmonella enterica subsp. enterica serovar Senftenberg	FSIS11917050	GCA_005722835.1
27760530	INSDC	AADRTA010000031.1	20857	21663	-	EAT4972862.1	bacteriocin	Salmonella enterica subsp. enterica serovar Barranquilla	FSIS11918928	GCA_005736095.1
27760530	INSDC	AADXYR010000006.1	5280	6086	+	EAV4709142.1	bacteriocin	Salmonella enterica	CFSAN087520	GCA_005846365.1
27760530	INSDC	AAEBMV010000086.1	761	1567	-	EAW4832986.1	bacteriocin	Salmonella enterica subsp. enterica	FSIS21924348	GCA_005913365.1
27760530	INSDC	AAESXZ010000023.1	24671	25477	-	EBB7595436.1	bacteriocin	Salmonella enterica subsp. enterica serovar Schwarzengrund	NY-N153	GCA_006158405.1
27760530	INSDC	AAESYD010000038.1	22230	23036	-	EBB7604880.1	bacteriocin	Salmonella enterica subsp. enterica serovar Schwarzengrund	NY-N154	GCA_006158205.1
27760530	INSDC	AAEWLV010000099.1	1203	2009	-	EBC8264297.1	bacteriocin	Salmonella enterica	OH-18-4505-2	GCA_006206385.1
27760530	INSDC	AAEXWD010000045.1	761	1567	-	EBD2103616.1	bacteriocin	Salmonella enterica subsp. enterica serovar Schwarzengrund	FL-NRM021	GCA_006239565.1
27760530	INSDC	AAEXWA010000023.1	24655	25461	-	EBD2108272.1	bacteriocin	Salmonella enterica subsp. enterica serovar Schwarzengrund	WAPHL_SAL-A00495	GCA_006239595.1
27760530	INSDC	AAEXWF010000064.1	4530	5336	-	EBD2113263.1	bacteriocin	Salmonella enterica subsp. enterica serovar Schwarzengrund	NY-N155	GCA_006240335.1
27760530	INSDC	AAEXWC010000025.1	24654	25460	-	EBD2118021.1	bacteriocin	Salmonella enterica subsp. enterica serovar Schwarzengrund	WAPHL_SAL-A00528	GCA_006239615.1
27760530	INSDC	AAEXVZ010000024.1	24672	25478	-	EBD2122867.1	bacteriocin	Salmonella enterica subsp. enterica serovar Schwarzengrund	WAPHL_SAL-A00413	GCA_006239485.1
27760530	INSDC	AAEXWE010000119.1	1106	1912	-	EBD2132770.1	bacteriocin	Salmonella enterica subsp. enterica serovar Schwarzengrund	NY-N156	GCA_006240315.1
27760530	INSDC	AAEXWB010000023.1	24654	25460	-	EBD2137510.1	bacteriocin	Salmonella enterica subsp. enterica serovar Schwarzengrund	WAPHL-SAL-A00394	GCA_006239675.1
27760530	INSDC	AAFBYJ010000028.1	24671	25477	-	EBE4613340.1	bacteriocin	Salmonella enterica subsp. enterica serovar Schwarzengrund	WAPHL_SAL-A00415	GCA_006295595.1
27760530	INSDC	AAFBYI010000025.1	24655	25461	-	EBE4645136.1	bacteriocin	Salmonella enterica subsp. enterica serovar Schwarzengrund	WAPHL_SAL-A00420	GCA_006295475.1
27760530	INSDC	AAFBXX010000025.1	24655	25461	-	EBE4718311.1	bacteriocin	Salmonella enterica subsp. enterica serovar Schwarzengrund	WAPHL_SAL-A00496	GCA_006295135.1
27760530	INSDC	AAFJRS010000060.1	430	1236	-	EBG6976184.1	bacteriocin	Salmonella enterica subsp. enterica	IPD_NCSU21	GCA_006456785.1
27760530	INSDC	AAFJTO010000099.1	4851	5657	-	EBG7190752.1	bacteriocin	Salmonella enterica subsp. enterica serovar Agona	FSIS21924588	GCA_006458525.1
27760530	INSDC	AAFLYH010000035.1	6788	7594	+	EBH3916570.1	bacteriocin	Salmonella enterica	CFSAN069222	GCA_006489675.1
27760530	INSDC	AAFZEB010000066.1	719	1525	+	EBL4564764.1	bacteriocin	Salmonella enterica subsp. enterica serovar Agona	FSIS31901895	GCA_006687325.1
27760530	INSDC	AAFZGH010000005.1	2050	2856	+	EBL4899924.1	bacteriocin	Salmonella enterica subsp. enterica serovar Agona	FSIS11920790	GCA_006688865.1
27760530	INSDC	AAGDWO010000090.1	6788	7594	+	EBM8372454.1	bacteriocin	Salmonella enterica subsp. enterica serovar Agona	FSIS11918535	GCA_006748825.1
27760530	INSDC	AAGFCW010000076.1	751	1557	-	EBN2255175.1	bacteriocin	Salmonella enterica	PNUSAS042220	GCA_006842315.1
27760530	INSDC	AAGHSG010000002.1	6788	7594	+	EBO1888803.1	bacteriocin	Salmonella enterica subsp. enterica serovar Agona	FSIS11918975	GCA_006806765.1
27760530	INSDC	AAGHTW010000022.1	5435	6241	-	EBO2082261.1	bacteriocin	Salmonella enterica subsp. enterica serovar Agona	FSIS11919210	GCA_006807225.1
27760530	INSDC	AAGHUB010000078.1	2342	3148	+	EBO2126159.1	bacteriocin	Salmonella enterica subsp. enterica serovar Agona	FSIS31901679	GCA_006808195.1
27760530	INSDC	AAGHWX010000105.1	6788	7594	+	EBO2444659.1	bacteriocin	Salmonella enterica subsp. enterica serovar Agona	FSIS11918575	GCA_006809795.1
27760530	INSDC	AAGHYF010000012.1	106258	107064	-	EBO2604246.1	bacteriocin	Salmonella enterica subsp. enterica serovar Agona	FSIS11920562	GCA_006810325.1
27760530	INSDC	AAGHZG010000006.1	7090	7896	+	EBO2722813.1	bacteriocin	Salmonella enterica subsp. enterica serovar Agona	FSIS31901985	GCA_006810735.1
27760530	INSDC	AAHCGU010000076.1	1122	1928	-	EBU5067718.1	bacteriocin	Salmonella enterica subsp. enterica	OH-17-22519-1	GCA_007107565.1
27760530	INSDC	AAIGNM010000003.1	2187	2993	+	ECD9967169.1	bacteriocin	Salmonella enterica subsp. enterica serovar Agona	FSIS11922659	GCA_007546195.1
27760530	INSDC	AAILRL010000003.1	6788	7594	+	ECF5911328.1	bacteriocin	Salmonella enterica subsp. enterica serovar Agona	FSIS31902303	GCA_007621495.1
27760530	INSDC	AAIQYG010000037.1	518	1324	+	ECH2279065.1	bacteriocin	Salmonella enterica	PNUSAS083369	GCA_007712665.1
27760530	INSDC	AAITYI010000052.1	22212	23018	-	ECI0543438.1	bacteriocin	Salmonella enterica subsp. enterica serovar Schwarzengrund	NY-N149	GCA_007755835.1
27760530	INSDC	AAITYJ010000030.1	24671	25477	-	ECI0548638.1	bacteriocin	Salmonella enterica subsp. enterica serovar Schwarzengrund	NY-N151	GCA_007755295.1
27760530	INSDC	AAIUML010000001.1	1945	2751	+	ECI2248244.1	bacteriocin	Salmonella enterica subsp. enterica serovar Agona	FSIS1606299	GCA_007763135.1
27760530	INSDC	AAIWMQ010000002.1	17033	17839	+	ECI8412343.1	bacteriocin	Salmonella enterica subsp. enterica serovar Agona	FSIS31902031	GCA_007793295.1
27760530	INSDC	AAIWOC010000087.1	6788	7594	+	ECI8817711.1	bacteriocin	Salmonella enterica subsp. enterica serovar Agona	FSIS11921258	GCA_007793895.1
27760530	INSDC	AAIYGR010000083.1	4713	5519	-	ECJ4077774.1	bacteriocin	Salmonella enterica subsp. enterica serovar Schwarzengrund	NY-N152	GCA_007816555.1
27760530	INSDC	AAIYQT010000003.1	6788	7594	+	ECJ5287731.1	bacteriocin	Salmonella enterica subsp. enterica serovar Agona	FSIS11921050	GCA_007822265.1
27760530	INSDC	AAJDWC010000023.1	24672	25478	-	ECK8665658.1	bacteriocin	Salmonella enterica subsp. enterica serovar Schwarzengrund	NY_BAC0400004072	GCA_007907065.1
27760530	INSDC	AAJEFO010000111.1	2449	3255	-	ECK9797152.1	bacteriocin	Salmonella enterica subsp. enterica serovar Agona	FSIS21924426	GCA_007913965.1
27760530	INSDC	AAJFEM010000037.1	430	1236	-	ECL1568240.1	bacteriocin	Salmonella enterica subsp. enterica	IPD_NCSU52	GCA_007925435.1
27760530	INSDC	AAJPHY010000099.1	512	1318	-	ECN7267618.1	bacteriocin	Salmonella enterica subsp. enterica serovar Typhimurium	9415	GCA_008097965.1
27760530	INSDC	AAJTTB010000134.1	772	1578	-	ECO7769989.1	bacteriocin	Salmonella enterica	PNUSAS091197	GCA_008165865.1
27760530	INSDC	AAKAUQ010000090.1	6788	7594	+	ECQ4170389.1	bacteriocin	Salmonella enterica subsp. enterica serovar Agona	FSIS21925249	GCA_008265145.1
27760530	INSDC	AAKCEK010000009.1	25916	26722	+	ECQ6700864.1	bacteriocin	Salmonella enterica subsp. enterica serovar Senftenberg	SAL-18-VL-OH-PA-Ag-0032	GCA_008290675.1
27760530	INSDC	AAKKIR010000042.1	1522	2328	+	6.78488e+06	bacteriocin	Salmonella enterica subsp. enterica serovar Orion	FSIS1700892	GCA_008432705.1
27760530	INSDC	AAKKVO010000008.1	2342	3148	+	8.33129e+06	bacteriocin	Salmonella enterica subsp. enterica serovar Agona	PNUSAS031793	GCA_008439485.1
27760530	INSDC	AAKLMR010000003.1	14101	14907	+	ECT0352745.1	bacteriocin	Salmonella enterica subsp. enterica serovar Agona	FSIS11810951	GCA_008448205.1
27760530	INSDC	AAKMAB010000078.1	6788	7594	+	ECT1994865.1	bacteriocin	Salmonella enterica subsp. enterica serovar Agona	FSIS11812430	GCA_008455645.1
27760530	INSDC	AAKMPY010000053.1	1436	2242	-	ECT3941662.1	bacteriocin	Salmonella enterica subsp. enterica serovar Newport	FSIS11813927	GCA_008461785.1
27760530	INSDC	AAKPAM010000048.1	14219	15025	+	ECU1480005.1	bacteriocin	Salmonella enterica subsp. enterica serovar Agona	FSIS11810474	GCA_008495905.1
27760530	INSDC	AAKPFL010000098.1	4948	5754	-	ECU2089173.1	bacteriocin	Salmonella enterica subsp. enterica serovar Agona	FSIS11811129	GCA_008499575.1
27760530	INSDC	AAKPNN010000077.1	6788	7594	+	ECU3064502.1	bacteriocin	Salmonella enterica subsp. enterica serovar Agona	FSIS11812289	GCA_008504145.1
27760530	INSDC	AAKQHR010000033.1	10400	11206	+	ECU5542879.1	bacteriocin	Salmonella enterica subsp. enterica serovar Worthington	CVM N54704	GCA_008514875.1
27760530	INSDC	AAKQQZ010000036.1	4557	5363	-	ECU6685402.1	bacteriocin	Salmonella enterica subsp. enterica serovar Cubana	FSIS1606395	GCA_008519645.1
27760530	INSDC	AAKWSJ010000036.1	761	1567	-	ECW5195789.1	bacteriocin	Salmonella enterica subsp. enterica serovar Schwarzengrund	FSIS1501024	GCA_008611545.1
27760530	INSDC	AAKWSO010000076.1	6788	7594	+	ECW5250891.1	bacteriocin	Salmonella enterica subsp. enterica serovar Agona	ADRDL-14-18916	GCA_008611725.1
27760530	INSDC	AALADQ010000044.1	6788	7594	+	ECX3896956.1	bacteriocin	Salmonella enterica subsp. enterica serovar Agona	FSIS31902616	GCA_008660835.1
27760530	INSDC	AALCTG010000029.1	7385	8191	+	ECY3217660.1	bacteriocin	Salmonella enterica subsp. enterica serovar Rissen	FSIS1502596	GCA_008730635.1
27760530	INSDC	AALENK010000004.1	9835	10641	+	ECY8542838.1	bacteriocin	Salmonella enterica subsp. enterica serovar Agona	CVM N19S0597	GCA_008759355.1
27760530	INSDC	AALENM010000004.1	9835	10641	+	ECY8652715.1	bacteriocin	Salmonella enterica subsp. enterica serovar Agona	CVM N19S0596	GCA_008759315.1
27760530	INSDC	AALSUJ010000036.1	664	1470	-	EDD0137881.1	bacteriocin	Salmonella enterica subsp. enterica serovar Newport	PNUSAS005278	GCA_008994915.1
27760530	INSDC	AAMAQK010000022.1	2072	2878	+	EDF3927062.1	bacteriocin	Salmonella enterica subsp. enterica serovar Schwarzengrund	FSIS1709986	GCA_009041585.1
27760530	INSDC	AAMATP010000031.1	7753	8559	+	EDF4406942.1	bacteriocin	Salmonella enterica subsp. enterica serovar Rissen	CVM N44364F	GCA_009043285.1
27760530	INSDC	AAMCUD010000006.1	2342	3148	+	EDG0685681.1	bacteriocin	Salmonella enterica subsp. enterica serovar Agona	PNUSAS009694	GCA_009166045.1
27760530	INSDC	AAMESX010000042.1	1945	2751	+	EDG6063683.1	bacteriocin	Salmonella enterica subsp. enterica serovar Rissen	FSIS1700028	GCA_009200305.1
27760530	INSDC	AAMQFR010000003.1	7090	7896	+	EDJ9741194.1	bacteriocin	Salmonella enterica subsp. enterica serovar Agona	FSIS11925751	GCA_009410405.1
27760530	INSDC	AAMXCB010000034.1	761	1567	-	EDM0804844.1	bacteriocin	Salmonella enterica subsp. enterica serovar Schwarzengrund	NC_S968	GCA_009547965.1
27760530	INSDC	AAMYRT010000014.1	6788	7594	+	EDM5559700.1	bacteriocin	Salmonella enterica subsp. enterica serovar Agona	FSIS11705114	GCA_009569025.1
27760530	INSDC	AAMZHC010000058.1	915	1721	-	EDM7364997.1	bacteriocin	Salmonella enterica subsp. enterica serovar Senftenberg	103638	GCA_009576885.1
27760530	INSDC	AANBXP010000008.1	4525	5331	+	EDN5759910.1	bacteriocin	Salmonella enterica subsp. enterica serovar Agona	FSIS11808917	GCA_010005705.1
27760530	INSDC	AANSNG010000076.1	1522	2328	+	EDQ9240735.1	bacteriocin family protein	Salmonella enterica subsp. enterica serovar Orion	FSIS11927553	GCA_010421695.1
27760530	INSDC	AANSXU010000044.1	1522	2328	+	EDR0542138.1	bacteriocin family protein	Salmonella enterica subsp. enterica serovar Orion	FSIS1710779	GCA_010427865.1
27760530	INSDC	AANWST010000004.1	25915	26721	+	EDS2252327.1	bacteriocin family protein	Salmonella enterica	PNUSAS127816	GCA_010484055.1
27760530	INSDC	AANXZN010000046.1	1522	2328	+	EDS6179342.1	bacteriocin family protein	Salmonella enterica subsp. enterica serovar Orion	FSIS1701401	GCA_010504135.1
27760530	INSDC	AAOBZV010000045.1	1522	2328	+	EDT8581226.1	bacteriocin family protein	Salmonella enterica subsp. enterica serovar Orion	FSIS1700857	GCA_010564405.1
27760530	INSDC	AAOCEC010000018.1	2004	2810	+	EDT9060280.1	bacteriocin family protein	Salmonella enterica subsp. enterica serovar Mbandaka	FSIS1501019	GCA_010566685.1
27760530	INSDC	AAOCKH010000068.1	9835	10641	+	EDT9653700.1	bacteriocin family protein	Salmonella enterica subsp. enterica serovar Agona	FSIS11927182	GCA_010570465.1
27760530	INSDC	AAOCJH010000004.1	24833	25639	+	EDT9727959.1	bacteriocin family protein	Salmonella enterica	PNUSAS122873	GCA_010570205.1
27760530	INSDC	AAOFHU010000061.1	14219	15025	+	EDU8668418.1	bacteriocin family protein	Salmonella enterica	PNUSAS128602	GCA_010632425.1
27760530	INSDC	AAOGEH010000048.1	419	1225	-	EDV1338645.1	bacteriocin family protein	Salmonella enterica subsp. salamae	CFSAN024614	GCA_010645425.1
27760530	INSDC	AAOGUD010000095.1	772	1578	-	EDV3202815.1	bacteriocin family protein	Salmonella enterica subsp. enterica serovar Soerenga	FSIS1702647	GCA_010655485.1
27760530	INSDC	AAOLOP010000033.1	1944	2750	+	EDW4948789.1	bacteriocin family protein	Salmonella enterica subsp. enterica serovar Worthington	FSIS1502432	GCA_010716215.1
27760530	INSDC	AAOKAB010000080.1	9577	10383	+	EDX0700357.1	bacteriocin family protein	Salmonella enterica	PNUSAS126109	GCA_010744255.1
27760530	INSDC	AAOWRQ010000099.1	4579	5385	-	EEA2812986.1	bacteriocin	Salmonella enterica subsp. enterica serovar Agona	FSIS31800308	GCA_010884935.1
27760530	INSDC	AAOWQK010000002.1	283728	284534	-	EEA2907145.1	bacteriocin	Salmonella enterica subsp. enterica serovar Senftenberg	FSIS11808051	GCA_010883915.1
27760530	INSDC	AAOWWH010000001.1	7090	7896	+	EEA3115586.1	bacteriocin	Salmonella enterica subsp. enterica serovar Agona	CVM N19S0069	GCA_010890255.1
27760530	INSDC	AAPHWE010000058.1	1522	2328	+	EEE0984956.1	bacteriocin family protein	Salmonella enterica subsp. enterica serovar Orion	FSIS1711046	GCA_011116095.1
27760530	INSDC	AAPMPH010000001.1	2342	3148	+	EEF4397181.1	bacteriocin	Salmonella enterica subsp. enterica serovar Agona	CVM N18S2009	GCA_011183215.1
27760530	INSDC	AAPPFX010000030.1	14132	14938	+	EEG6872947.1	bacteriocin family protein	Salmonella enterica	2016AM-1573	GCA_011245575.1
27760530	INSDC	AAPXVU010000087.1	1522	2328	+	EEJ0052674.1	bacteriocin family protein	Salmonella enterica	PNUSAS123855	GCA_011403015.1
27760530	INSDC	AAPZQG010000054.1	2243	3049	+	EEJ6068493.1	bacteriocin family protein	Salmonella enterica	PNUSAS127200	GCA_011431855.1
27760530	INSDC	AAQFQL010000048.1	2234	3040	+	EEL4021042.1	bacteriocin	Salmonella enterica subsp. enterica serovar Schwarzengrund	FSIS11808048	GCA_011516145.1
27760530	INSDC	AAQFVT010000073.1	2342	3148	+	EEL4636759.1	bacteriocin	Salmonella enterica subsp. enterica serovar Agona	FSIS31800252	GCA_011519405.1
27760530	INSDC	AAQGTW010000002.1	6788	7594	+	EEL7417855.1	bacteriocin	Salmonella enterica subsp. enterica serovar Agona	FSIS11926134	GCA_011535525.1
27760530	INSDC	AAQHBX010000132.1	1362	2168	-	EEL8303531.1	bacteriocin	Salmonella enterica subsp. enterica serovar Agona	FSIS21821434	GCA_011539715.1
27760530	INSDC	AAQIES010000032.1	761	1567	-	EEM1727786.1	bacteriocin	Salmonella enterica subsp. enterica serovar Kentucky	FSIS1501026	GCA_011556555.1
27760530	INSDC	AAQLDB010000045.1	1440	2246	-	EEN0639562.1	bacteriocin	Salmonella enterica subsp. enterica serovar Infantis	FSIS11706478	GCA_011598705.1
27760530	INSDC	AAQMYU010000001.1	6788	7594	+	EEN6175867.1	bacteriocin	Salmonella enterica subsp. enterica serovar Agona	CVM N19S0070	GCA_011629345.1
27760530	INSDC	AAQOON010000015.1	106298	107104	-	EEO0973559.1	bacteriocin	Salmonella enterica subsp. enterica serovar Agona	CVM N18S0018	GCA_011651525.1
27760530	INSDC	AAQSGG010000009.1	6788	7594	+	EEP0544316.1	bacteriocin family protein	Salmonella enterica	PNUSAS138494	GCA_011706215.1
27760530	INSDC	AAQWGN010000066.1	592	1398	+	EEQ1738730.1	bacteriocin	Escherichia coli	CFSAN086507	GCA_011804245.1
27760530	INSDC	AAQWGC010000077.1	419	1225	-	EEQ1784232.1	bacteriocin	Escherichia coli	CFSAN086490	GCA_011802625.1
27760530	INSDC	AARKNS010000042.1	2469	3275	+	EEU9232692.1	bacteriocin	Escherichia coli	CVM N19EC0615	GCA_012006355.1
27760530	INSDC	AARKOF010000129.1	609	1415	-	EEU9237343.1	bacteriocin	Escherichia coli	NYVetLIRN-172	GCA_012006965.1
27760530	INSDC	AARKOT010000068.1	586	1392	+	EEU9314132.1	bacteriocin	Escherichia coli	CFSAN086500	GCA_012007285.1
27760530	INSDC	AARKOW010000069.1	586	1392	+	EEU9333421.1	bacteriocin	Escherichia coli	CFSAN086504	GCA_012007425.1
27760530	INSDC	AARKQB010000063.1	575	1381	+	EEU9532796.1	bacteriocin	Escherichia coli	CFSAN086476	GCA_012008485.1
27760530	INSDC	AARKQD010000063.1	586	1392	+	EEU9542631.1	bacteriocin	Escherichia coli	CFSAN086475	GCA_012008465.1
27760530	INSDC	AARKQJ010000061.1	575	1381	+	EEU9565990.1	bacteriocin	Escherichia coli	CFSAN086477	GCA_012008525.1
27760530	INSDC	AARKQK010000062.1	196	1002	-	EEU9575555.1	bacteriocin	Escherichia coli	CFSAN086480	GCA_012008245.1
27760530	INSDC	AARMOL010000107.1	127	933	+	EEV5925374.1	bacteriocin	Escherichia coli	FSIS11816196	GCA_012045965.1
27760530	INSDC	AARMOC010000125.1	419	1225	-	EEV6053545.1	bacteriocin	Escherichia coli	FSIS11815587	GCA_012046005.1
27760530	INSDC	AARNIK010000071.1	23266	24072	+	EEV8650175.1	bacteriocin	Escherichia coli	FSIS11814529	GCA_012057045.1
27760530	INSDC	AARPLR010000117.1	519	1325	+	EEW6022485.1	bacteriocin	Escherichia coli	FSIS11814322	GCA_012089115.1
27760530	INSDC	AARPST010000160.1	419	1225	-	EEW7616564.1	bacteriocin	Escherichia coli	FSIS11813753	GCA_012095045.1
27760530	INSDC	AARRKP010000063.1	23387	24193	+	EEX2846344.1	bacteriocin	Escherichia coli	FSIS11814528	GCA_012117635.1
27760530	INSDC	AARVHG010000038.1	35154	35960	+	EEY5282700.1	bacteriocin	Escherichia coli	FSIS11815767	GCA_012171995.1
27760530	INSDC	AARVHW010000097.1	365	1171	-	EEY5723599.1	bacteriocin	Escherichia coli	FSIS11917126	GCA_012171955.1
27760530	INSDC	AARVFL010000132.1	364	1170	-	EEY5863793.1	bacteriocin	Escherichia coli	FSIS11917407	GCA_012171645.1
27760530	INSDC	AARWFV010000110.1	365	1171	-	EEY8831544.1	bacteriocin family protein	Escherichia coli	459896	GCA_012185845.1
27760530	INSDC	AARWUZ010000056.1	2584	3390	-	EEZ0788619.1	bacteriocin family protein	Escherichia coli	PSU-0481	GCA_012190425.1
27760530	INSDC	AARZNP010000098.1	6788	7594	+	EEZ5671490.1	bacteriocin family protein	Escherichia coli O2	PSU-0558	GCA_012215365.1
27760530	INSDC	AARZLA010000094.1	1650	2456	-	EEZ6618436.1	bacteriocin family protein	Escherichia coli O21	PSU-0567	GCA_012214245.1
27760530	INSDC	AARZLB010000032.1	23215	24021	+	EEZ6622781.1	bacteriocin family protein	Escherichia coli O7	PSU-0572	GCA_012214265.1
27760530	INSDC	AARZPY010000130.1	519	1325	+	EEZ6802479.1	bacteriocin family protein	Escherichia coli	FSIS11808571	GCA_012216085.1
27760530	INSDC	AARZVF010000027.1	1942	2748	+	EEZ8971979.1	bacteriocin family protein	Escherichia coli	PSU-0467	GCA_012229425.1
27760530	INSDC	AASAVA010000101.1	419	1225	-	EFA4560792.1	bacteriocin	Escherichia coli	FSIS11918045	GCA_012249205.1
27760530	INSDC	AASBKP010000087.1	365	1171	-	EFA6549446.1	bacteriocin family protein	Escherichia coli O157:H7	IA-2009144716	GCA_012257305.1
27760530	INSDC	AASBMK010000101.1	454	1260	-	EFA6787288.1	bacteriocin family protein	Escherichia coli	PNUSAE012165	GCA_012258865.1
27760530	INSDC	AASDAM010000092.1	1079	1885	-	EFB1540358.1	bacteriocin	Escherichia coli	FSIS11922077	GCA_012288985.1
27760530	INSDC	AASDAT010000025.1	4591	5397	+	EFB1596892.1	bacteriocin	Escherichia coli	19OR04CB12-EC	GCA_012288565.1
27760530	INSDC	AASDGQ010000090.1	1150	1956	-	EFB2325977.1	bacteriocin	Escherichia coli	FSIS11921656	GCA_012292525.1
27760530	INSDC	AASDHR010000112.1	315	1121	+	EFB2444823.1	bacteriocin	Escherichia coli	FSIS11921664	GCA_012293105.1
27760530	INSDC	AASDHS010000038.1	885	1691	-	EFB2454526.1	bacteriocin	Escherichia coli	19MD04GB02-EC	GCA_012293005.1
27760530	INSDC	AASDJT010000056.1	487	1293	-	EFB2705589.1	bacteriocin	Escherichia coli O157:H7	CFSAN083633	GCA_012294155.1
27760530	INSDC	AASDJW010000106.1	1621	2427	+	EFB2723369.1	bacteriocin	Escherichia coli O157:H7	CFSAN083650	GCA_012294405.1
27760530	INSDC	AASDKD010000123.1	419	1225	-	EFB2755479.1	bacteriocin	Escherichia coli	AG19-0194	GCA_012294425.1
27760530	INSDC	AASDKE010000140.1	364	1170	-	EFB2764821.1	bacteriocin	Escherichia coli	AG19-0218	GCA_012294265.1
27760530	INSDC	AASFNK010000073.1	1145	1951	-	EFB3671314.1	bacteriocin	Escherichia coli	FSIS11922274	GCA_012296325.1
27760530	INSDC	AASFKF010000249.1	365	1171	-	EFB5409365.1	bacteriocin	Escherichia coli	PNUSAE026161	GCA_012312645.1
27760530	INSDC	AASFKN010000041.1	7090	7896	+	EFB5449247.1	bacteriocin	Escherichia coli	PNUSAE026543	GCA_012312685.1
27760530	INSDC	AASGDZ010000071.1	365	1171	-	EFB5730971.1	bacteriocin family protein	Escherichia coli	PNUSAE011298	GCA_012313125.1
27760530	INSDC	AASEWO010000086.1	1524	2330	+	EFB7153511.1	bacteriocin family protein	Escherichia coli	FSIS11706825	GCA_012320865.1
27760530	INSDC	AASETF010000047.1	51	857	-	EFB7518205.1	bacteriocin	Escherichia coli	FSIS11919228	GCA_012318865.1
27760530	INSDC	AASEKH010000163.1	230	1036	-	EFB9669571.1	bacteriocin	Escherichia coli	FSIS11919924	GCA_012329865.1
27760530	INSDC	AASGXC010000119.1	885	1691	-	EFB9978659.1	bacteriocin family protein	Escherichia coli	348788	GCA_012329225.1
27760530	INSDC	AASGXJ010000126.1	885	1691	-	EFC0522306.1	bacteriocin family protein	Escherichia coli	347971	GCA_012333825.1
27760530	INSDC	AASGXK010000125.1	885	1691	-	EFC0537221.1	bacteriocin family protein	Escherichia coli	347970	GCA_012333945.1
27760530	INSDC	AASGXN010000128.1	885	1691	-	EFC0541800.1	bacteriocin family protein	Escherichia coli	347969	GCA_012333805.1
27760530	INSDC	AASGXS010000117.1	885	1691	-	EFC0577332.1	bacteriocin family protein	Escherichia coli	348789	GCA_012333885.1
27760530	INSDC	AASGZC010000159.1	540	1346	-	EFC0718761.1	bacteriocin family protein	Escherichia coli	FSIS11705727	GCA_012334885.1
27760530	INSDC	AASHCA010000013.1	84060	84866	+	EFC1243147.1	bacteriocin	Escherichia coli	CFSAN086627	GCA_012336405.1
27760530	INSDC	AASEJX010000074.1	2624	3430	+	EFC1515340.1	bacteriocin	Escherichia coli	FSIS11919948	GCA_012340975.1
27760530	INSDC	AASEHY010000047.1	758	1564	-	EFC1533763.1	bacteriocin	Escherichia coli	US_ESBL015	GCA_012339475.1
27760530	INSDC	AASEID010000049.1	758	1564	-	EFC1604962.1	bacteriocin	Escherichia coli	US_ESBL027	GCA_012339395.1
27760530	INSDC	AASEHA010000044.1	758	1564	-	EFC1690195.1	bacteriocin	Escherichia coli	US_ESBL048	GCA_012338635.1
27760530	INSDC	AASEGX010000049.1	758	1564	-	EFC1694612.1	bacteriocin	Escherichia coli	US_ESBL021	GCA_012339075.1
27760530	INSDC	AASEHB010000050.1	758	1564	-	EFC1699022.1	bacteriocin	Escherichia coli	US_ESBL060	GCA_012338595.1
27760530	INSDC	AASEHD010000046.1	758	1564	-	EFC1712823.1	bacteriocin	Escherichia coli	US_ESBL039	GCA_012338965.1
27760530	INSDC	AASEGS010000046.1	758	1564	-	EFC1735759.1	bacteriocin	Escherichia coli	US_ESBL036	GCA_012338715.1
27760530	INSDC	AASEHN010000041.1	758	1564	-	EFC1763426.1	bacteriocin	Escherichia coli	US_ESBL066	GCA_012338935.1
27760530	INSDC	AASEHI010000047.1	758	1564	-	EFC1796018.1	bacteriocin	Escherichia coli	US_ESBL063	GCA_012338855.1
27760530	INSDC	AASEHT010000042.1	758	1564	-	EFC1886074.1	bacteriocin	Escherichia coli	US_ESBL030	GCA_012339235.1
27760530	INSDC	AASEGP010000041.1	758	1564	-	EFC1963217.1	bacteriocin	Escherichia coli	US_ESBL051	GCA_012338575.1
27760530	INSDC	AASEPT010000097.1	963	1769	-	EFC2195518.1	bacteriocin	Escherichia coli	FSIS11919250	GCA_012340175.1
27760530	INSDC	AASHHO010000178.1	540	1346	-	EFC2652113.1	bacteriocin family protein	Escherichia coli	FSIS11705473	GCA_012342255.1
27760530	INSDC	AASHWB010000073.1	1522	2328	+	EFC5419418.1	bacteriocin family protein	Escherichia coli	MOD1-EC4545	GCA_012353225.1
27760530	INSDC	AASHWP010000035.1	363	1169	-	EFC5438510.1	bacteriocin family protein	Escherichia coli	CU_Ec-7	GCA_012353625.1
27760530	INSDC	AASEEA010000045.1	7089	7895	+	EFC6622950.1	bacteriocin	Escherichia coli	FSIS11920587	GCA_012360075.1
27760530	INSDC	AASDUA010000092.1	609	1415	-	EFD0453460.1	bacteriocin	Escherichia coli	FSIS11920600	GCA_012380315.1
27760530	INSDC	AASKGB010000089.1	1128	1934	+	EFD4971811.1	bacteriocin	Escherichia coli	PSU-1954	GCA_012400385.1
27760530	INSDC	AASKHA010000065.1	127	933	+	EFD5114605.1	bacteriocin	Escherichia coli	CFSAN086549	GCA_012400625.1
27760530	INSDC	AASKGZ010000050.1	196	1002	-	EFD5119242.1	bacteriocin	Escherichia coli	CFSAN086555	GCA_012400265.1
27760530	INSDC	AASKHL010000062.1	365	1171	-	EFD5157147.1	bacteriocin	Escherichia coli	CFSAN086545	GCA_012401005.1
27760530	INSDC	AASKHW010000176.1	1621	2427	+	EFD5219167.1	bacteriocin	Escherichia coli	795315	GCA_012401165.1
27760530	INSDC	AASLAX010000044.1	560	1366	-	EFD7677163.1	bacteriocin	Escherichia coli	PNUSAE033982	GCA_012410305.1
27760530	INSDC	AASLBT010000067.1	127	933	+	EFD7758938.1	bacteriocin	Escherichia coli	CFSAN086557	GCA_012411565.1
27760530	INSDC	AASLNE010000065.1	586	1392	+	EFD9256738.1	bacteriocin	Escherichia coli	CFSAN086539	GCA_012417925.1
27760530	INSDC	AASLND010000053.1	1445	2251	+	EFD9261407.1	bacteriocin	Escherichia coli	CFSAN086561	GCA_012417905.1
27760530	INSDC	AASLNC010000077.1	127	933	+	EFD9266139.1	bacteriocin	Escherichia coli	CFSAN086544	GCA_012417945.1
27760530	INSDC	AASLQD010000140.1	380	1186	-	EFD9636707.1	bacteriocin	Escherichia coli	CFSAN086609	GCA_012419205.1
27760530	INSDC	AASMUP010000139.1	1404	2210	-	EFE3685988.1	bacteriocin	Escherichia coli	FSIS11923353	GCA_012434035.1
27760530	INSDC	AASNMU010000062.1	365	1171	-	EFE6096477.1	bacteriocin	Escherichia coli	CFSAN086541	GCA_012443885.1
27760530	INSDC	AASNTR010000034.1	3358	4164	-	EFE6914263.1	bacteriocin	Escherichia coli	MA_159	GCA_012447205.1
27760530	INSDC	AASNWG010000104.1	885	1691	-	EFE7441484.1	bacteriocin	Escherichia coli	19OR09PC02-EC1	GCA_012450135.1
27760530	INSDC	AASOAL010000068.1	1011	1817	-	EFE7764794.1	bacteriocin	Escherichia coli	MA_127	GCA_012452445.1
27760530	INSDC	AASOAS010000038.1	13473	14279	+	EFE7797363.1	bacteriocin	Escherichia coli	PSU-1983	GCA_012452615.1
27760530	INSDC	AASOEA010000058.1	419	1225	-	EFE8167623.1	bacteriocin	Escherichia coli	PNUSAE032445	GCA_012454845.1
27760530	INSDC	AASOET010000053.1	365	1171	-	EFE8302551.1	bacteriocin	Escherichia coli	CFSAN086537	GCA_012455385.1
27760530	INSDC	AASOEY010000059.1	365	1171	-	EFE8321438.1	bacteriocin	Escherichia coli	CFSAN086550	GCA_012455425.1
27760530	INSDC	AASOTL010000088.1	365	1171	-	EFF0243578.1	bacteriocin	Escherichia coli	821091	GCA_012464725.1
27760530	INSDC	AASRNE010000024.1	14467	15273	+	EFF9683096.1	bacteriocin	Escherichia coli	2016AM-0507	GCA_012529115.1
27760530	INSDC	AASSLR010000197.1	365	1171	-	EFG2865224.1	bacteriocin family protein	Escherichia coli	127403	GCA_012551535.1
27760530	INSDC	AASSTZ010000113.1	1006	1812	-	EFG3934833.1	bacteriocin family protein	Escherichia coli	188192	GCA_012555245.1
27760530	INSDC	AASTEO010000109.1	365	1171	-	EFG5345255.1	bacteriocin family protein	Escherichia coli	254604	GCA_012560905.1
27760530	INSDC	AASVLL010000188.1	627	1433	+	EFH3040449.1	bacteriocin	Escherichia coli	PNUSAE045472	GCA_012594015.1
27760530	INSDC	AASVOP010000075.1	419	1225	-	EFH3435081.1	bacteriocin	Escherichia coli	FSIS11927194	GCA_012596435.1
27760530	INSDC	AASVSY010000087.1	365	1171	-	EFH3963854.1	bacteriocin	Escherichia coli	CVM N19EC0453	GCA_012599815.1
27760530	INSDC	AASWAQ010000117.1	419	1225	-	EFH4907590.1	bacteriocin	Escherichia coli	CVM N19EC0106	GCA_012603005.1
27760530	INSDC	AASWBB010000115.1	885	1691	-	EFH4954029.1	bacteriocin	Escherichia coli	CVM N19EC0115	GCA_012602995.1
27760530	INSDC	AASWBE010000111.1	885	1691	-	EFH4972721.1	bacteriocin	Escherichia coli	CVM N19EC0116	GCA_012603195.1
27760530	INSDC	AASWCX010000097.1	365	1171	-	EFH5180595.1	bacteriocin	Escherichia coli	CVM N19EC0174	GCA_012604645.1
27760530	INSDC	AASWIO010000048.1	10246	11052	+	EFH5871344.1	bacteriocin	Escherichia coli	PSU-2237	GCA_012607895.1
27760530	INSDC	AASWXX010000056.1	1134	1940	-	EFH7792889.1	bacteriocin	Escherichia coli	MA_369	GCA_012616805.1
27760530	INSDC	AASXFY010000250.1	419	1225	-	EFH8784202.1	bacteriocin	Escherichia coli	19IA09GB06-EC	GCA_012620965.1
27760530	INSDC	AASXIU010000046.1	653	1459	-	EFH9145321.1	bacteriocin	Escherichia coli	19CO05GB04-EC	GCA_012622925.1
27760530	INSDC	AASYAY010000057.1	519	1325	+	EFI1512571.1	bacteriocin family protein	Escherichia coli	MOD1-EC3641	GCA_012632285.1
27760530	INSDC	AASYMB010000116.1	1134	1940	-	EFI2978793.1	bacteriocin family protein	Escherichia coli	MOD1-EC6729	GCA_012640325.1
27760530	INSDC	AASYRE010000094.1	2124	2930	+	EFI3628231.1	bacteriocin family protein	Escherichia coli	PSU-2346	GCA_012646385.1
27760530	INSDC	AASYUB010000079.1	419	1225	-	EFI4005880.1	bacteriocin family protein	Escherichia coli	PSU-2050	GCA_012648375.1
27760530	INSDC	AASYUM010000107.1	419	1225	-	EFI4062913.1	bacteriocin family protein	Escherichia coli	PSU-2051	GCA_012648795.1
27760530	INSDC	AATAKO010000095.1	458	1264	-	EFI9548893.1	bacteriocin family protein	Escherichia coli	20OR01PC08-EC	GCA_012683645.1
27760530	INSDC	AATBDE010000112.1	419	1225	-	EFJ1988961.1	bacteriocin family protein	Escherichia coli	PNUSAE049041	GCA_012695505.1
27760530	INSDC	AATBMY010000085.1	419	1225	-	EFJ3238198.1	bacteriocin family protein	Escherichia coli	ECOL-19-VL-SD-MN-0002	GCA_012700785.1
27760530	INSDC	AATDPA010000096.1	2698	3504	+	EFJ7441382.1	bacteriocin family protein	Escherichia coli	AZ-TG-DI-3	GCA_012718615.1
27760530	INSDC	AATDNX010000074.1	885	1691	-	EFJ7514871.1	bacteriocin family protein	Escherichia coli	AZ-TG-400_TIC-5	GCA_012718135.1
27760530	INSDC	AATDOV010000083.1	885	1691	-	EFJ7594978.1	bacteriocin family protein	Escherichia coli	AZ-TG-400_TIC-3	GCA_012718515.1
27760530	INSDC	AATDKV010000112.1	885	1691	-	EFJ8590844.1	bacteriocin family protein	Escherichia coli	AZ-TG-WCHI-3-2	GCA_012722855.1
27760530	INSDC	AATESI010000116.1	1028	1834	-	EFK3037308.1	bacteriocin family protein	Escherichia coli	188382	GCA_012753095.1
27760530	INSDC	AATEWZ010000169.1	758	1564	-	EFK4016547.1	bacteriocin family protein	Escherichia coli	152624	GCA_012756815.1
27760530	INSDC	AATGRR010000154.1	419	1225	-	EFL0496582.1	bacteriocin family protein	Escherichia coli	20MD01PC04-EC	GCA_012789635.1
27760530	INSDC	AATHSC010000095.1	540	1346	-	EFL4033178.1	bacteriocin family protein	Escherichia coli	AZ-TG71455	GCA_012810035.1
27760530	INSDC	AATHST010000104.1	885	1691	-	EFL4109625.1	bacteriocin family protein	Escherichia coli	AZ-TG71475	GCA_012810155.1
27760530	INSDC	AATHVH010000085.1	540	1346	-	EFL4453778.1	bacteriocin family protein	Escherichia coli	AZ-TG71303	GCA_012811215.1
27760530	INSDC	AATIKJ010000051.1	872	1678	-	EFL6411623.1	bacteriocin family protein	Escherichia coli	AB1767	GCA_012819795.1
27760530	INSDC	AATIKV010000132.1	163	969	-	EFL6478678.1	bacteriocin family protein	Escherichia coli	781-55	GCA_012820095.1
27760530	INSDC	AATJKU010000113.1	885	1691	-	EFL9834929.1	bacteriocin family protein	Escherichia coli	AZ-TG73571	GCA_012833195.1
27760530	INSDC	AATJOF010000106.1	885	1691	-	EFM0275001.1	bacteriocin family protein	Escherichia coli	AZ-TG73147	GCA_012834615.1
27760530	INSDC	AATKBZ010000103.1	285	1091	+	EFM1897775.1	bacteriocin family protein	Escherichia coli	PSU-2590	GCA_012852755.1
27760530	INSDC	AATKGH010000075.1	1776	2582	-	EFM2435509.1	bacteriocin family protein	Escherichia coli	19GA05GB03-EC	GCA_012855315.1
27760530	INSDC	AATMMV010000082.1	416	1222	-	EFM9943633.1	bacteriocin family protein	Escherichia coli	MOD1-EC3546	GCA_012908425.1
27760530	INSDC	AATOAM010000104.1	519	1325	+	EFN3868944.1	bacteriocin	Escherichia coli	CVM N18EC1206	GCA_012987685.1
27760530	INSDC	AATODH010000120.1	941	1747	-	EFN4220351.1	bacteriocin	Escherichia coli	CVM N18EC1060	GCA_012989825.1
27760530	INSDC	AATOFD010000119.1	6838	7644	+	EFN4445094.1	bacteriocin	Escherichia coli	CVM N18EC1042	GCA_012991205.1
27760530	INSDC	AATOHB010000062.1	1944	2750	+	EFN4676495.1	bacteriocin	Escherichia coli	CVM N18EC0636	GCA_012990925.1
27760530	INSDC	AATOHQ010000156.1	409	1215	-	EFN4758938.1	bacteriocin	Escherichia coli	CVM N18EC0960	GCA_012991305.1
27760530	INSDC	AATOIP010000081.1	540	1346	-	EFN4883236.1	bacteriocin	Escherichia coli	CVM N18EC1002	GCA_012991885.1
27760530	INSDC	AATOKZ010000045.1	321	1127	+	EFN5174020.1	bacteriocin	Escherichia coli	CVM N18EC1224	GCA_012993085.1
27760530	INSDC	AATOML010000092.1	885	1691	-	EFN5270121.1	bacteriocin	Escherichia coli	CVM N18EC0738	GCA_012993845.1
27760530	INSDC	AATOMA010000067.1	419	1225	-	EFN5302622.1	bacteriocin	Escherichia coli	CVM N18EC0909	GCA_012993625.1
27760530	INSDC	AATORD010000112.1	419	1225	-	EFN5932693.1	bacteriocin	Escherichia coli	FSIS11923819	GCA_012997625.1
27760530	INSDC	AATOSZ010000086.1	831	1637	-	EFN6172861.1	bacteriocin	Escherichia coli	FSIS11923592	GCA_012996765.1
27760530	INSDC	AATPHC010000104.1	218	1024	-	EFN7845861.1	bacteriocin	Escherichia coli	PSU-1566	GCA_013045735.1
27760530	INSDC	AATPGO010000153.1	365	1171	-	EFN7911558.1	bacteriocin	Escherichia coli	MU2-10-3	GCA_013046025.1
27760530	INSDC	AATPHN010000115.1	473	1279	-	EFN7991405.1	bacteriocin	Escherichia coli	PSU-1556	GCA_013046625.1
27760530	INSDC	AATPHP010000088.1	419	1225	-	EFN8032751.1	bacteriocin	Escherichia coli	PSU-1543	GCA_013046305.1
27760530	INSDC	AATPQS010000076.1	419	1225	-	EFN9141050.1	bacteriocin	Escherichia coli	PSU-1246	GCA_013052545.1
27760530	INSDC	AATPTX010000097.1	419	1225	-	EFN9541892.1	bacteriocin	Escherichia coli	FSIS11813485	GCA_013055065.1
27760530	INSDC	AATPVA010000086.1	885	1691	-	EFN9694466.1	bacteriocin	Escherichia coli	PSU-0905	GCA_013055485.1
27760530	INSDC	AATPYV010000265.1	419	1225	-	EFO0175479.1	bacteriocin	Escherichia coli	MU2-7-22	GCA_013058065.1
27760530	INSDC	AATQEY010000074.1	419	1225	-	EFO0925428.1	bacteriocin	Escherichia coli	MU2-8-18	GCA_013061205.1
27760530	INSDC	AATQFO010000064.1	419	1225	-	EFO1026151.1	bacteriocin	Escherichia coli	MU4-16-22	GCA_013061585.1
27760530	INSDC	AATQGS010000035.1	2208	3014	+	EFO1191863.1	bacteriocin	Escherichia coli	FSIS11812248	GCA_013062105.1
27760530	INSDC	AATQHA010000070.1	419	1225	-	EFO1246803.1	bacteriocin	Escherichia coli	FSIS11812003	GCA_013062345.1
27760530	INSDC	AATQIV010000070.1	758	1564	-	EFO1457627.1	bacteriocin	Escherichia coli	PSU-0827	GCA_013063565.1
27760530	INSDC	AATQNW010000122.1	885	1691	-	EFO2096857.1	bacteriocin	Escherichia coli O19	PSU-0759	GCA_013066105.1
27760530	INSDC	AATQOD010000104.1	885	1691	-	EFO2121125.1	bacteriocin	Escherichia coli O3	PSU-0756	GCA_013066335.1
27760530	INSDC	AATQOE010000111.1	885	1691	-	EFO2250681.1	bacteriocin	Escherichia coli	PSU-0760	GCA_013066265.1
27760530	INSDC	AATQON010000069.1	560	1366	-	EFO2295676.1	bacteriocin	Escherichia coli	FSIS11811446	GCA_013066385.1
27760530	INSDC	AATQUI010000156.1	519	1325	+	EFO2968001.1	bacteriocin	Escherichia coli	FSIS11810890	GCA_013069085.1
27760530	INSDC	AATRBG010000106.1	519	1325	+	EFO3873822.1	bacteriocin	Escherichia coli	FSIS11810063	GCA_013074945.1
27760530	INSDC	AATRBJ010000053.1	365	1171	-	EFO3883360.1	bacteriocin	Escherichia coli	FSIS11810073	GCA_013074665.1
27760530	INSDC	AATRDF010000086.1	419	1225	-	EFO4163239.1	bacteriocin	Escherichia coli	MU4-22-2	GCA_013075995.1
27760530	INSDC	AATRET010000058.1	365	1171	-	EFO4336626.1	bacteriocin family protein	Escherichia coli	MOD1-EC3613	GCA_013079305.1
27760530	INSDC	AATRFG010000118.1	540	1346	-	EFO4415676.1	bacteriocin family protein	Escherichia coli	MOD1-EC3509	GCA_013079725.1
27760530	INSDC	AATRGA010000081.1	540	1346	-	EFO4472281.1	bacteriocin family protein	Escherichia coli	MOD1-EC3615	GCA_013080185.1
27760530	INSDC	AATRGN010000041.1	9574	10380	+	EFO4533136.1	bacteriocin family protein	Escherichia coli	FDA892533-001-010	GCA_013084205.1
27760530	INSDC	AATRZJ010000209.1	419	1225	-	EFO6493001.1	bacteriocin family protein	Escherichia coli	20CT02GB02-EC	GCA_013099695.1
27760530	INSDC	AATSAA010000209.1	540	1346	-	EFO6543343.1	bacteriocin family protein	Escherichia coli	20CT02PC10-EC	GCA_013100045.1
27760530	INSDC	AATVHR010000001.1	46088	46894	+	EFP5280995.1	bacteriocin family protein	Salmonella enterica	950118001	GCA_013442615.1
27760530	INSDC	AAUBCX010000062.1	16760	17566	+	EFQ4503420.1	bacteriocin family protein	Salmonella enterica subsp. enterica serovar Agona	FSIS22028616	GCA_013499715.1
27760530	INSDC	AAUHZV010000236.1	419	1225	-	EFT1907160.1	bacteriocin family protein	Escherichia coli	19TX09GB03-EC	GCA_013684875.1
27760530	INSDC	AAUIGE010000153.1	391	1197	-	EFT2701976.1	bacteriocin family protein	Escherichia coli	FSIS12028774	GCA_013688235.1
27760530	INSDC	AAUIHH010000119.1	1495	2301	+	EFT2877168.1	bacteriocin family protein	Escherichia coli	FSIS12028365	GCA_013689075.1
27760530	INSDC	AAUIIJ010000112.1	6068	6874	+	EFT3007403.1	bacteriocin family protein	Escherichia coli	FSIS12028158	GCA_013689595.1
27760530	INSDC	AAUKXH010000112.1	364	1170	-	EFU0733665.1	bacteriocin family protein	Escherichia coli	FSIS12030914	GCA_013732775.1
27760530	INSDC	AAUNLL010000006.1	14451	15257	+	EFU7995719.1	bacteriocin family protein	Salmonella enterica	937806001	GCA_013770425.1
27760530	INSDC	AAUNOJ010000088.1	419	1225	-	EFU8376320.1	bacteriocin family protein	Escherichia coli	FSIS12030758	GCA_013771785.1
27760530	INSDC	AAUNVY010000166.1	941	1747	-	EFU9202948.1	bacteriocin family protein	Escherichia coli	20KS01PC06EC	GCA_013775985.1
27760530	INSDC	AAUOZM010000104.1	419	1225	-	EFV2536987.1	bacteriocin family protein	Escherichia coli	19SD10GB06-EC	GCA_013795585.1
27760530	INSDC	AAUPYU010000001.1	27255	28061	+	EFV5017463.1	bacteriocin family protein	Salmonella enterica	PNUSAS145251	GCA_013811105.1
27760530	INSDC	AAURVI010000265.1	1621	2427	+	EFW0368867.1	bacteriocin	Shigella flexneri	813442	GCA_013847245.1
27760530	INSDC	AAUYQW010000269.1	1621	2427	+	EFY0258294.1	bacteriocin	Shigella flexneri	577881	GCA_013947645.1
27760530	INSDC	AAVCYH010000272.1	1627	2433	+	EFZ2676797.1	bacteriocin family protein	Shigella flexneri	289681	GCA_014010895.1
27760530	INSDC	AAVMIS010000003.1	7090	7896	+	EGC0124523.1	bacteriocin family protein	Salmonella enterica	PNUSAS161784	GCA_014254665.1
27760530	INSDC	AAVPXB010000062.1	365	1171	-	EGD0275501.1	bacteriocin	Escherichia coli	CFSAN086563	GCA_014345935.1
27760530	INSDC	AAVRPS010000091.1	365	1171	-	EGD5027942.1	bacteriocin	Escherichia coli	313851	GCA_014386205.1
27760530	INSDC	AAVSEQ010000013.1	6788	7594	+	EGD6648997.1	bacteriocin family protein	Salmonella enterica subsp. enterica serovar Agona	FSIS32003633	GCA_014395805.1
27760530	INSDC	AAVUGL010000080.1	419	1225	-	EGE3006212.1	bacteriocin	Escherichia coli	539135	GCA_014424045.1
27760530	INSDC	AAVYZE010000034.1	1944	2750	+	EGF7378951.1	bacteriocin family protein	Escherichia coli	CVM 45612	GCA_014521625.1
27760530	INSDC	AAVYZM010000021.1	1945	2751	+	EGF7394750.1	bacteriocin	Escherichia coli	CVM 45439	GCA_014521825.1
27760530	INSDC	AAWDLK010000092.1	1829	2635	-	EGH1092075.1	bacteriocin family protein	Escherichia coli	FSIS12033341	GCA_014601755.1
27760530	INSDC	AAWDLM010000164.1	540	1346	-	EGH1106450.1	bacteriocin family protein	Escherichia coli	FSIS12033344	GCA_014601675.1
27760530	INSDC	AAWDLT010000134.1	419	1225	-	EGH1140227.1	bacteriocin family protein	Escherichia coli	FSIS12033335	GCA_014601895.1
27760530	INSDC	AAWFJR010000074.1	885	1691	-	EGH6640969.1	bacteriocin family protein	Escherichia coli	988776	GCA_014664015.1
27760530	INSDC	AAWFZW010000078.1	6788	7594	+	EGH8360531.1	bacteriocin family protein	Salmonella enterica	PNUSAS168642	GCA_014683525.1
27760530	INSDC	AAWHLE010000065.1	518	1324	+	EGI2391937.1	bacteriocin family protein	Escherichia coli	CVM N19EC1195	GCA_014737595.1
27760530	INSDC	AAWHNO010000074.1	14101	14907	+	EGI2675581.1	bacteriocin family protein	Salmonella enterica subsp. enterica serovar Agona	FSIS12033902	GCA_014738415.1
27760530	INSDC	AAWIDX010000034.1	772	1578	-	EGI4584615.1	bacteriocin family protein	Escherichia coli	CVM N19EC0765	GCA_014747405.1
27760530	INSDC	AAWJBH010000004.1	24833	25639	+	EGI7720614.1	bacteriocin family protein	Salmonella enterica	2020K-0913	GCA_014769655.1
27760530	INSDC	AAWKSU010000022.1	7090	7896	+	EGJ2746325.1	bacteriocin family protein	Escherichia coli	20OH06CH01-EC	GCA_014815305.1
27760530	INSDC	AAWLND010000034.1	419	1225	-	EGJ5031513.1	bacteriocin family protein	Escherichia coli	NCCPS_71	GCA_014891665.1
27760530	INSDC	AAWLZG010000035.1	419	1225	-	EGJ6442547.1	bacteriocin family protein	Escherichia coli	NCCPS_72	GCA_014912225.1
27760530	INSDC	AAWMKV010000118.1	365	1171	-	EGJ7729785.1	bacteriocin family protein	Escherichia coli	363588	GCA_014922325.1
27760530	INSDC	AAWONC010000080.1	1504	2310	+	EGK3866900.1	bacteriocin family protein	Escherichia coli	PSU-2950	GCA_014968065.1
27760530	INSDC	AAWPRG010000090.1	5156	5962	-	EGK7219511.1	bacteriocin family protein	Salmonella enterica subsp. enterica serovar Amager	FSIS22029407	GCA_014959685.1
27760530	INSDC	AAWRUX010000070.1	365	1171	-	EGL3008170.1	bacteriocin family protein	Escherichia coli	998495	GCA_015012495.1
27760530	INSDC	AAWRUZ010000111.1	365	1171	-	EGL3017426.1	bacteriocin family protein	Escherichia coli	998448	GCA_015012715.1
27760530	INSDC	AAWSLM010000027.1	430	1236	-	EGL4934228.1	bacteriocin family protein	Salmonella enterica	PNUSAS166163	GCA_015032955.1
27760530	INSDC	AAWSLO010000028.1	665	1471	-	EGL4943192.1	bacteriocin family protein	Salmonella enterica	PNUSAS166168	GCA_015032995.1
27760530	INSDC	AAWSUY010000048.1	480	1286	-	EGL6017972.1	bacteriocin family protein	Escherichia coli	PNUSAE060217	GCA_015038455.1
27760530	INSDC	AAWWWZ010000075.1	487	1293	-	EGM7706826.1	bacteriocin family protein	Escherichia coli	810210	GCA_015135275.1
27760530	INSDC	AAWYNR010000043.1	519	1325	-	EGN2335340.1	bacteriocin family protein	Escherichia coli	FSIS12033095	GCA_015183625.1
27760530	INSDC	AAXCTF010000074.1	365	1171	-	EGO4237155.1	bacteriocin family protein	Escherichia coli	PSU-3114	GCA_015287085.1
27760530	INSDC	AAXEKH010000034.1	1946	2752	+	EGO8629883.1	bacteriocin	Escherichia coli	ECOL-18-VL-OH-WA-0018	GCA_015334585.1
27760530	INSDC	AAXJXM010000085.1	419	1225	-	EGQ2073692.1	bacteriocin family protein	Escherichia coli	20TX02GB07-EC	GCA_015621485.1
27760530	INSDC	AAXRUT010000061.1	519	1325	+	EGS3872389.1	bacteriocin family protein	Escherichia coli	20MD10CB03-EC	GCA_015876645.1
27760530	INSDC	AAYDXQ010000005.1	24542	25348	+	EGV8686613.1	bacteriocin family protein	Salmonella enterica	PNUSAS186372	GCA_016289355.1
27760530	INSDC	AAYHDB010000203.1	419	1225	-	EGW8437485.1	bacteriocin family protein	Escherichia coli	20IA10PC03-EC	GCA_016351745.1
27760530	INSDC	AAYHRZ010000014.1	82567	83373	-	EGX0205451.1	bacteriocin	Salmonella enterica	PNUSAS028177	GCA_016359605.1
27760530	INSDC	AASDDP020000128.1	2432	3238	+	EGY1252363.1	bacteriocin family protein	Escherichia coli	19MD05GT16-EC	GCA_012290265.2
27760530	INSDC	AAYLKY010000115.1	885	1691	-	EGY2185520.1	bacteriocin family protein	Escherichia coli	20SD10GT01-EC	GCA_016467235.1
27760530	INSDC	AAYTAS010000039.1	677	1483	-	EHA4513904.1	bacteriocin family protein	Escherichia coli	PNUSAE066842	GCA_016645785.1
27760530	INSDC	AAYTBF010000044.1	677	1483	-	EHA4554823.1	bacteriocin family protein	Escherichia coli	PNUSAE066838	GCA_016645805.1
27760530	INSDC	AAYTEJ010000040.1	677	1483	-	EHA4821006.1	bacteriocin family protein	Escherichia coli	PNUSAE066835	GCA_016647975.1
27760530	INSDC	AAYTEM010000041.1	677	1483	-	EHA4825596.1	bacteriocin family protein	Escherichia coli	PNUSAE066840	GCA_016647885.1
27760530	INSDC	AAYTEK010000050.1	365	1171	-	EHA4834792.1	bacteriocin family protein	Escherichia coli	PNUSAE066844	GCA_016647935.1
27760530	INSDC	AAYTEN010000040.1	677	1483	-	EHA4839222.1	bacteriocin family protein	Escherichia coli	PNUSAE066845	GCA_016648175.1
27760530	INSDC	AAYVWZ010000092.1	1522	2328	+	EHB2702782.1	bacteriocin family protein	Salmonella enterica subsp. enterica serovar Orion	FSIS12137869	GCA_016962075.1
27760530	INSDC	AAYXBC010000091.1	8439	9245	-	EHB5920641.1	bacteriocin family protein	Escherichia coli	FSIS12034930	GCA_016986235.1
27760530	INSDC	AAYXBD010000095.1	1457	2263	+	EHB5925547.1	bacteriocin family protein	Escherichia coli	FSIS12034934	GCA_016985955.1
27760530	INSDC	AAYXFN010000007.1	17169	17975	+	EHB6368597.1	bacteriocin family protein	Salmonella enterica	PNUSAS192330	GCA_016992995.1
27760530	INSDC	AAYZZN010000130.1	1769	2575	+	EHC4343025.1	bacteriocin family protein	Escherichia coli	FSIS12036501	GCA_017050155.1
27760530	INSDC	AAZBMQ010000111.1	6788	7594	+	EHC8573277.1	bacteriocin family protein	Salmonella enterica subsp. enterica serovar Agona	FSIS32104664	GCA_017097265.1
27760530	INSDC	AAZCPJ010000169.1	1522	2328	+	EHD1574588.1	bacteriocin family protein	Escherichia coli	FSIS12035425	GCA_017122415.1
27760530	INSDC	AAZEJN010000115.1	457	1263	-	EHD5896362.1	bacteriocin family protein	Escherichia coli	FSIS12035784	GCA_017159075.1
27760530	INSDC	AAZFAX010000106.1	1523	2329	+	EHD7805548.1	bacteriocin family protein	Escherichia coli	FSIS12028165	GCA_017184455.1
27760530	INSDC	AAZHYN010000077.1	1023	1829	-	EHE6098120.1	bacteriocin family protein	Escherichia coli	PNUSAE066992	GCA_017249655.1
27760530	INSDC	AAZISE010000125.1	1524	2330	+	EHE8244293.1	bacteriocin family protein	Escherichia coli	FSIS12032423	GCA_017264535.1
27760530	INSDC	AAZLLH010000005.1	51	857	+	EHF6019085.1	bacteriocin family protein	Salmonella enterica	PNUSAS194097	GCA_017334925.1
27760530	INSDC	AAZRZJ010000077.1	419	1225	-	EHH4550672.1	bacteriocin family protein	Escherichia coli	CVM N20EC1859	GCA_017679685.1
27760530	INSDC	AAZSJE010000014.1	34104	34910	+	EHH5793152.1	bacteriocin family protein	Salmonella enterica	PNUSAS196676	GCA_017689235.1
27760530	INSDC	AAZSMB010000171.1	4946	5752	-	EHH6439938.1	bacteriocin family protein	Salmonella enterica subsp. enterica serovar Ouakam	FSIS22130920	GCA_017712695.1
27760530	INSDC	AAZSWP010000063.1	8786	9592	+	EHH7496767.1	bacteriocin family protein	Escherichia coli	FSIS12138540	GCA_017727475.1
27760530	INSDC	AAZSWV010000117.1	517	1323	+	EHH7520858.1	bacteriocin family protein	Escherichia coli	FSIS12138346	GCA_017727895.1
27760530	INSDC	AAZSWW010000151.1	516	1322	+	EHH7530340.1	bacteriocin family protein	Escherichia coli	FSIS12138347	GCA_017727915.1
27760530	INSDC	AAZTCN010000020.1	885	1691	-	EHH8212589.1	bacteriocin family protein	Escherichia coli	21CT02GB02-EC	GCA_017735905.1
27760530	INSDC	AAZTWY010000129.1	885	1691	-	EHI0633887.1	bacteriocin family protein	Escherichia coli	20CA07PC05UCD-EC	GCA_017759085.1
27760530	INSDC	AAZVVN010000110.1	609	1415	-	EHI6630670.1	bacteriocin family protein	Escherichia coli	FSIS12138691	GCA_017817335.1
27760530	INSDC	AAZYTL010000066.1	364	1170	-	EHJ5441351.1	bacteriocin family protein	Escherichia coli	21CT03GB07-EC	GCA_017906495.1
27760530	INSDC	AAZZQU010000141.1	2434	3240	-	EHJ7968821.1	bacteriocin family protein	Escherichia coli	FSIS12138893	GCA_017943005.1
27760530	INSDC	ABAAPP010000116.1	758	1564	-	EHK0763393.1	bacteriocin family protein	Escherichia coli	20SD11GB04-EC	GCA_017977865.1
27760530	INSDC	ABABTC010000051.1	677	1483	-	EHK4232514.1	bacteriocin family protein	Escherichia coli	PNUSAE066836	GCA_018029485.1
27760530	INSDC	ABACRN010000047.1	885	1691	-	EHK7208228.1	bacteriocin family protein	Escherichia coli	CVM N19EC0577	GCA_018048845.1
27760530	INSDC	ABACTV010000177.1	915	1721	-	EHK7498385.1	bacteriocin family protein	Escherichia coli	FSIS12033091	GCA_018051505.1
27760530	INSDC	ABAJJZ010000087.1	6788	7594	+	EHM6398606.1	bacteriocin family protein	Salmonella enterica subsp. enterica serovar Agona	FSIS12139531	GCA_018276725.1
27760530	INSDC	ABAKDY010000098.1	419	1225	-	EHM8581733.1	bacteriocin family protein	Escherichia coli	20CA12GB01UCD-EC	GCA_018288595.1
27760530	INSDC	ABANAF010000127.1	365	1171	-	EHN6955885.1	bacteriocin family protein	Escherichia coli	PSU-4138	GCA_018414205.1
27760530	INSDC	ABANDI010000108.1	365	1171	-	EHN7314635.1	bacteriocin family protein	Escherichia coli	PSU-4140	GCA_020139055.1
27760530	INSDC	ABAPMX010000082.1	365	1171	-	EHO4014372.1	bacteriocin family protein	Escherichia coli	21TX03GB07-EC	GCA_018506865.1
27760530	INSDC	ABAPTN010000001.1	2342	3148	+	EHO4683698.1	bacteriocin family protein	Salmonella enterica	PNUSAS202313	GCA_018524445.1
27760530	INSDC	ABAREP010000001.1	22801	23607	+	EHO8704392.1	bacteriocin family protein	Salmonella enterica	PNUSAS204047	GCA_018620695.1
27760530	INSDC	ABAROI010000279.1	1621	2427	+	EHO9823684.1	bacteriocin family protein	Shigella flexneri	PNUSAE073387	GCA_018633995.1
27760530	INSDC	ABASGU010000027.1	14467	15273	+	EHP1730981.1	bacteriocin family protein	Escherichia coli	PSU-3912	GCA_018726565.1
27760530	INSDC	ABASHV010000101.1	1944	2750	+	EHP1876608.1	bacteriocin family protein	Escherichia coli	PSU-3914	GCA_018729025.1
27760530	INSDC	ABATUE010000075.1	519	1325	+	EHP6059953.1	bacteriocin family protein	Escherichia coli	CVM N20EC4106	GCA_018806395.1
27760530	INSDC	ABATUI010000090.1	363	1169	-	EHP6083233.1	bacteriocin family protein	Escherichia coli	CVM N20EC3376	GCA_018806415.1
27760530	INSDC	ABATVC010000127.1	2630	3436	-	EHP6178981.1	bacteriocin family protein	Escherichia coli	CVM N20EC2519	GCA_018806835.1
27760530	INSDC	ABAUCB010000031.1	7090	7896	+	EHP6981657.1	bacteriocin family protein	Escherichia coli	20CA11PC05UCD-EC	GCA_018832105.1
27760530	INSDC	ABAVPU010000074.1	1521	2327	+	EHQ1243482.1	bacteriocin family protein	Escherichia coli	PSU-3876	GCA_018872505.1
27760530	INSDC	ABAVVR010000154.1	1050	1856	-	EHQ1862771.1	bacteriocin family protein	Escherichia coli	21CT05GB03-EC	GCA_018876095.1
27760530	INSDC	ABAYQH010000132.1	643	1449	-	EHQ9991743.1	bacteriocin family protein	Escherichia coli	FSIS12140191	GCA_018990495.1
27760530	INSDC	ABBBMQ010000069.1	540	1346	-	EHR8235903.1	bacteriocin family protein	Escherichia coli	PSU-4497	GCA_019078465.1
27760530	INSDC	ABBEGG010000261.1	1621	2427	+	EHS6502033.1	bacteriocin family protein	Shigella flexneri	PNUSAE076192	GCA_019156055.1
27760530	INSDC	ABBGJG010000075.1	235	1041	+	EHT2439743.1	bacteriocin family protein	Escherichia coli	FSIS12139895	GCA_019198815.1
27760530	INSDC	ABBLPE010000148.1	1522	2328	+	EHU9037527.1	bacteriocin family protein	Escherichia coli	FSIS12140664	GCA_019330465.1
27760530	INSDC	ABBLPO010000148.1	2770	3576	-	EHU9088601.1	bacteriocin family protein	Escherichia coli	FSIS12140658	GCA_019330685.1
27760530	INSDC	ABBLPK010000121.1	1522	2328	+	EHU9093208.1	bacteriocin family protein	Escherichia coli	FSIS12140662	GCA_019330525.1
27760530	INSDC	ABBLPL010000134.1	1522	2328	+	EHU9097678.1	bacteriocin family protein	Escherichia coli	FSIS12140661	GCA_019330545.1
27760530	INSDC	ABBLPM010000141.1	1524	2330	+	EHU9111096.1	bacteriocin family protein	Escherichia coli	FSIS12140660	GCA_019330565.1
27760530	INSDC	ABBLPU010000051.1	31214	32020	+	EHU9143546.1	bacteriocin family protein	Escherichia coli	FSIS12140684	GCA_019330765.1
27760530	INSDC	ABBSQV010000126.1	885	1691	-	EHX1549116.1	bacteriocin family protein	Escherichia coli	1306270	GCA_019512465.1
27760530	INSDC	ABBUDQ010000074.1	365	1171	-	EHX5758329.1	bacteriocin family protein	Escherichia coli	998476	GCA_019538475.1
27760530	INSDC	ABBUFO010000070.1	419	1225	-	EHX5981996.1	bacteriocin family protein	Escherichia coli	FSIS12141439	GCA_019539435.1
27760530	INSDC	ABBXOQ010000051.1	14388	15194	+	EHY5972812.1	bacteriocin family protein	Escherichia coli	21IA07CB03-EC	GCA_019591625.1
27760530	INSDC	ABBYWQ010000012.1	1132	1938	+	EHY9738130.1	bacteriocin family protein	Salmonella enterica subsp. enterica serovar Agona	FSIS12141812	GCA_019653355.1
27760530	INSDC	ABCCPP010000107.1	365	1171	-	EIA0312553.1	bacteriocin family protein	Escherichia coli	FSIS12141279	GCA_019753185.1
27760530	INSDC	ABCCYV010000203.1	419	1225	-	EIA1384938.1	bacteriocin family protein	Escherichia coli	FDA1168266-S006-001	GCA_019772455.1
27760530	INSDC	ABCDBG010000117.1	4868	5674	-	EIA1670941.1	bacteriocin family protein	Salmonella enterica subsp. enterica serovar Agona	FSIS12142002	GCA_019773595.1
27760530	INSDC	ABCDEZ010000053.1	518	1324	+	EIA2109277.1	bacteriocin family protein	Escherichia coli	21NC06CB07-EC	GCA_019776825.1
27760530	INSDC	ABCDZE010000145.1	419	1225	-	EIA4236452.1	bacteriocin family protein	Escherichia coli	FDA1163869-S007-060	GCA_019796985.1
27760530	INSDC	ABCFPI010000084.1	10933	11739	+	EIA8238719.1	bacteriocin family protein	Escherichia coli	FSIS12141440	GCA_019828895.1
27760530	INSDC	ABCFPJ010000101.1	419	1225	-	EIA8243347.1	bacteriocin family protein	Escherichia coli	FSIS12141442	GCA_019828835.1
27760530	INSDC	ABCPME010000206.1	241	1047	+	EID7695054.1	bacteriocin family protein	Escherichia coli	FSIS12142708	GCA_020086565.1
27760530	INSDC	ABCXTW010000048.1	758	1564	-	EIG2108485.1	bacteriocin family protein	Escherichia coli	USECESBL081	GCA_020301365.1
27760530	INSDC	ABCXTY010000041.1	758	1564	-	EIG2117132.1	bacteriocin family protein	Escherichia coli	USECESBL090	GCA_020301505.1
27760530	INSDC	ABDAFZ010000114.1	885	1691	-	EIH0486367.1	bacteriocin family protein	Escherichia coli	PNUSAE010752	GCA_020342395.1
27760530	INSDC	ABDATD010000070.1	419	1225	-	EIH2176446.1	bacteriocin family protein	Escherichia coli	FSIS11706105	GCA_020352315.1
27760530	INSDC	ABDEFM010000063.1	419	1225	-	EII3312617.1	bacteriocin family protein	Escherichia coli	21TN09GB03N-EC	GCA_020412205.1
27760530	INSDC	AFAD02000004.1	11477	12283	+	EII69102.1	linocin-M18	Escherichia coli 2.4168	2.4168	GCA_000194555.2
27760530	INSDC	ABDFZG010000031.1	2342	3148	+	EII8469932.1	bacteriocin family protein	Escherichia coli	CVM N19EC1163	GCA_020469205.1
27760530	INSDC	ABDGQA010000070.1	885	1691	-	EIJ0346798.1	bacteriocin family protein	Escherichia coli	21MD08GT07-EC	GCA_020490635.1
27760530	INSDC	ABDLTE010000001.1	4849	5655	-	EIK4823410.1	bacteriocin family protein	Salmonella enterica subsp. enterica serovar Rissen	FSIS12106183	GCA_020610855.1
27760530	INSDC	ABDSGK010000137.1	885	1691	-	EIM2911385.1	bacteriocin family protein	Escherichia coli	21TN10CB02N-EC	GCA_020773875.1
27760530	INSDC	ABDTEL010000009.1	2342	3148	+	EIM5346722.1	bacteriocin family protein	Salmonella enterica subsp. enterica serovar Senftenberg	FSIS12106737	GCA_020807985.1
27760530	INSDC	ABDVZM010000077.1	2449	3255	-	EIN3654547.1	bacteriocin family protein	Escherichia coli	PSU-4638	GCA_020892975.1
27760530	INSDC	ABDXJE010000002.1	2569	3375	+	EIN7699272.1	bacteriocin family protein	Salmonella enterica	PNUSAS245678	GCA_020915025.1
27760530	INSDC	ABEAMG010000137.1	885	1691	-	EIO6558995.1	bacteriocin family protein	Escherichia coli	1534312	GCA_020986025.1
27760530	INSDC	ABEBVC010000084.1	5819	6625	+	EIP0495993.1	bacteriocin family protein	Escherichia coli	21SC11GB03-EC	GCA_021016895.1
27760530	INSDC	ABEBVB010000113.1	419	1225	-	EIP0510291.1	bacteriocin family protein	Escherichia coli	FSIS12141989	GCA_021016795.1
27760530	INSDC	ABECXR010000045.1	8312	9118	+	EIP3532028.1	bacteriocin family protein	Salmonella enterica	SAL-21-VL-WA-IL-0008	GCA_021058925.1
27760530	INSDC	ABEDBI010000161.1	512	1318	-	EIP3804660.1	bacteriocin family protein	Escherichia coli	FSIS12106936	GCA_021062035.1
27760530	INSDC	ABEGAG010000067.1	1943	2749	+	EIQ2313463.1	bacteriocin family protein	Escherichia coli	PSU-4884	GCA_021171945.1
27760530	INSDC	ABEHRR010000184.1	1130	1936	+	EIQ6862510.1	bacteriocin family protein	Escherichia coli	FSIS12140597	GCA_021213335.1
27760530	INSDC	ABEJOA010000100.1	1942	2748	+	EIR2523668.1	bacteriocin family protein	Escherichia coli	1545530	GCA_021252205.1
27760530	INSDC	ABEKLL010000099.1	1858	2664	-	EIR5226294.1	bacteriocin family protein	Escherichia coli	21SC12GB01-EC	GCA_021268885.1
27760530	INSDC	ABELJE010000077.1	365	1171	-	EIR7915940.1	bacteriocin family protein	Escherichia coli	1553607	GCA_021290125.1
27760530	INSDC	ABEMYW010000274.1	1621	2427	+	EIS2816347.1	bacteriocin family protein	Shigella flexneri	1555542	GCA_021346465.1
27760530	INSDC	ABENQJ010000074.1	419	1225	-	EIS4672415.1	bacteriocin family protein	Escherichia coli	21TN12GT01N-EC	GCA_021362065.1
27760530	INSDC	ABEPSH010000106.1	885	1691	-	EIT0629600.1	bacteriocin family protein	Escherichia coli	PSU-4269	GCA_021446165.1
27760530	INSDC	ABEQYB010000078.1	458	1264	-	EIT3809069.1	bacteriocin family protein	Escherichia coli	CVM N19EC1259	GCA_021495865.1
27760530	INSDC	ABERPK010000006.1	51	857	+	EIT5687922.1	bacteriocin family protein	Salmonella enterica	PNUSAS254762	GCA_021520315.1
27760530	INSDC	ABERRU010000137.1	363	1169	-	EIT5965400.1	bacteriocin family protein	Salmonella enterica subsp. enterica serovar Schwarzengrund	FSIS12107832	GCA_021523875.1
27760530	INSDC	ABESGN010000082.1	560	1366	-	EIT7613605.1	bacteriocin family protein	Escherichia coli	CVM N20EC3292	GCA_021540775.1
27760530	INSDC	ABESGR010000003.1	395803	396609	+	EIT7629589.1	bacteriocin family protein	Escherichia coli	CVM N20EC3660	GCA_021540875.1
27760530	INSDC	ABETAZ010000149.1	419	1225	-	EIT9566505.1	bacteriocin family protein	Escherichia coli	1565796	GCA_021561815.1
27760530	INSDC	ABEVJU010000148.1	2560	3366	-	EIU7402706.1	bacteriocin family protein	Salmonella enterica subsp. enterica serovar Rissen	FSIS22206839	GCA_021714315.1
27760530	INSDC	ABEZIJ010000263.1	1663	2469	+	EIV9323997.1	bacteriocin family protein	Shigella flexneri	1573334	GCA_022029165.1
27760530	INSDC	ABFEJE010000052.1	14401	15207	+	EIX4133948.1	bacteriocin family protein	Escherichia coli	22NC01CB01-EC	GCA_022374115.1
27760530	INSDC	ABFIUS010000143.1	805	1611	-	EIY7174624.1	bacteriocin family protein	Escherichia coli	FSIS12209755	GCA_022579385.1
27760530	INSDC	ABFJVP010000128.1	885	1691	-	EIZ0082873.1	bacteriocin family protein	Escherichia coli	FSIS12208512	GCA_022596555.1
27760530	INSDC	ABFNDQ010000232.1	419	1225	-	EIZ9117379.1	bacteriocin family protein	Escherichia coli	PNUSAE096966	GCA_022676985.1
27760530	INSDC	ABFNKL010000052.1	1523	2329	+	EIZ9882402.1	bacteriocin family protein	Escherichia coli	21TX10GB06-EC	GCA_022680785.1
27760530	INSDC	ABFQTD010000055.1	364	1170	-	EJA9211571.1	bacteriocin family protein	Escherichia coli	CFSAN086562	GCA_022911955.1
27760530	INSDC	ABFQTE010000067.1	127	933	+	EJA9216231.1	bacteriocin family protein	Escherichia coli	CFSAN086546	GCA_022911975.1
27760530	INSDC	ABFRRZ010000086.1	6788	7594	+	EJB1834492.1	bacteriocin family protein	Salmonella enterica subsp. enterica serovar Agona	FSIS12210403	GCA_022928165.1
27760530	INSDC	ABFSMU010000172.1	1664	2470	-	EJB4132222.1	bacteriocin family protein	Escherichia coli	FSIS12209763	GCA_022943465.1
27760530	INSDC	ABFXHA010000122.1	519	1325	+	EJC7841955.1	bacteriocin family protein	Escherichia coli	FSIS12210935	GCA_023092085.1
27760530	INSDC	ABGCJF010000077.1	16409	17215	+	EJE3072663.1	bacteriocin family protein	Escherichia coli	FSIS12211284	GCA_023305565.1
27760530	INSDC	ABGCJR010000127.1	634	1440	-	EJE3128219.1	bacteriocin family protein	Escherichia coli	FSIS12211107	GCA_023305745.1
27760530	INSDC	ABGECB010000063.1	419	1225	-	EJE8004296.1	bacteriocin family protein	Escherichia coli	PSU-5098	GCA_023349795.1
27760530	INSDC	ABGEVJ010000035.1	21908	22714	-	EJF0242043.1	bacteriocin family protein	Salmonella enterica subsp. enterica serovar Liverpool	FSIS12211510	GCA_023369615.1
27760530	INSDC	ABGFEO010000113.1	517	1323	+	EJF1938640.1	bacteriocin family protein	Escherichia coli	FSIS12142884	GCA_023413335.1
27760530	INSDC	ABGHBL010000079.1	419	1225	-	EJF6656517.1	bacteriocin family protein	Escherichia coli	FSIS12211465	GCA_023501185.1
27760530	INSDC	ABGHZA010000073.1	1944	2750	+	EJF9172031.1	bacteriocin family protein	Escherichia coli	PSU-5132	GCA_023524345.1
27760530	INSDC	ABGHZL010000068.1	1944	2750	+	EJF9207667.1	bacteriocin family protein	Escherichia coli	PSU-5131	GCA_023524595.1
27760530	INSDC	ABGKCC010000123.1	519	1325	+	EJG8069173.1	bacteriocin family protein	Escherichia coli	22NC02PC01-EC	GCA_023566535.1
27760530	INSDC	ABGKCE010000090.1	2434	3240	-	EJG8087887.1	bacteriocin family protein	Escherichia coli	22NC02PC08-EC	GCA_023566615.1
27760530	INSDC	ABGKPN010000132.1	419	1225	-	EJG9560141.1	bacteriocin family protein	Escherichia coli	PNUSAE102258	GCA_023590325.1
27760530	INSDC	ABGLDL010000039.1	885	1691	-	EJH0888842.1	bacteriocin family protein	Escherichia coli	PSU-5150	GCA_023638195.1
27760530	INSDC	ABGLFR010000066.1	419	1225	-	EJH1174255.1	bacteriocin family protein	Escherichia coli	PSU-5152	GCA_023639485.1
27760530	INSDC	ABGLRV010000039.1	885	1691	-	EJH2490657.1	bacteriocin family protein	Escherichia coli	PSU-5146	GCA_023647575.1
27760530	INSDC	ABGMUP010000057.1	365	1171	-	EJH5704110.1	bacteriocin family protein	Escherichia coli	FSIS12212189	GCA_023697265.1
27760530	INSDC	ABGOAL010000146.1	761	1567	-	EJH9350368.1	bacteriocin family protein	Escherichia coli	22IA05GT04-EC	GCA_023748245.1
27760530	INSDC	ABGOKX010000091.1	380	1186	-	EJI0555910.1	bacteriocin family protein	Escherichia coli		GCA_023764005.1
27760530	INSDC	ABGQYS010000061.1	365	1171	-	EJI7858042.1	bacteriocin family protein	Escherichia coli	CF21_STEC	GCA_023816645.1
27760530	INSDC	ABGRMX010000008.1	246591	247397	-	EJI9412534.1	bacteriocin family protein	Salmonella enterica	22TX04GT08-S1	GCA_023835335.1
27760530	INSDC	ABGSBX010000108.1	540	1346	-	EJJ1099241.1	bacteriocin family protein	Escherichia coli	FSIS12212286	GCA_023967355.1
27760530	INSDC	ABGSOX010000006.1	27154	27960	+	EJJ2565113.1	bacteriocin family protein	Salmonella enterica	PNUSAS278908	GCA_023974425.1
27760530	INSDC	ABGUJH010000006.1	6788	7594	+	EJJ7385117.1	bacteriocin family protein	Salmonella enterica subsp. enterica serovar Agona	FSIS22208579	GCA_024013275.1
27760530	INSDC	ABGUJZ010000055.1	519	1325	+	EJJ7460566.1	bacteriocin family protein	Escherichia coli	PNUSAE104830	GCA_024013695.1
27760530	INSDC	ABGVCI010000057.1	419	1225	-	EJJ9510161.1	bacteriocin family protein	Escherichia coli	PNUSAE105711	GCA_024064555.1
27760530	INSDC	ABGVDV010000166.1	540	1346	-	EJJ9646223.1	bacteriocin family protein	Escherichia coli	22TN06PC03K-EC	GCA_024065335.1
27760530	INSDC	ABGVRK010000072.1	1083	1889	-	EJK1106270.1	bacteriocin family protein	Escherichia coli	22TN06PC04N-EC	GCA_024072655.1
27760530	INSDC	ABGYXK010000123.1	365	1171	-	EJL0338175.1	bacteriocin family protein	Escherichia coli	1656520	GCA_024180765.1
27760530	INSDC	ABHAEF010000119.1	364	1170	-	EJL4143110.1	bacteriocin family protein	Escherichia coli	FSIS12212916	GCA_024202445.1
27760530	INSDC	ABHCNP010000098.1	6788	7594	+	EJM0641193.1	bacteriocin family protein	Salmonella enterica subsp. enterica serovar Agona	FSIS32207352	GCA_024287655.1
27760530	INSDC	ABHCYQ010000065.1	419	1225	-	EJM1885800.1	bacteriocin family protein	Escherichia coli	1664365	GCA_024302105.1
27760530	INSDC	ABHDAU010000091.1	803	1609	-	EJM2135147.1	bacteriocin family protein	Escherichia coli	1662771	GCA_024304245.1
27760530	INSDC	ABHGJW010000119.1	1522	2328	+	EJN1844793.1	bacteriocin family protein	Escherichia coli	FSIS12213240	GCA_024422675.1
27760530	INSDC	ABHHIE010000104.1	885	1691	-	EJN4549908.1	bacteriocin family protein	Escherichia coli	TG1079763	GCA_024459825.1
27760530	INSDC	ABHLNO010000051.1	424	1230	-	EJO7050876.1	bacteriocin family protein	Salmonella enterica		GCA_024578515.1
27760530	INSDC	ABHOXH010000115.1	365	1171	-	EJP6683728.1	bacteriocin family protein	Escherichia coli	CM3aX	GCA_024740505.1
27760530	INSDC	ABHTAM010000068.1	4736	5542	-	EJQ8650414.1	bacteriocin family protein	Salmonella enterica subsp. enterica serovar Rissen	FSIS32207649	GCA_024859145.1
27760530	INSDC	ABICQB010000107.1	419	1225	-	EJT6612334.1	bacteriocin family protein	Escherichia coli	1697134	GCA_025096705.1
27760530	INSDC	ABIFCG010000056.1	2052	2858	+	EJU4119204.1	bacteriocin family protein	Salmonella enterica subsp. enterica serovar Rissen	FSIS12214804	GCA_025171115.1
27760530	INSDC	ABIFIY010000059.1	3325	4131	-	EJU4884752.1	bacteriocin family protein	Escherichia coli		GCA_025179005.1
27760530	INSDC	ABIIIS010000108.1	419	1225	-	EJV3508769.1	bacteriocin family protein	Escherichia coli	1704308	GCA_025306915.1
27760530	INSDC	ABIKQO010000151.1	540	1346	-	EJW0419624.1	bacteriocin family protein	Escherichia coli	FSIS12214938	GCA_025376945.1
27760530	INSDC	ABILFK010000065.1	2342	3148	+	EJW2006659.1	bacteriocin family protein	Salmonella enterica subsp. enterica serovar Senftenberg	FSIS32207719	GCA_025401555.1
27760530	INSDC	ABIMVR010000206.1	336	1142	-	EJW6687715.1	bacteriocin family protein	Escherichia coli	FSIS12215139	GCA_025470535.1
27760530	INSDC	ABIPCC010000087.1	419	1225	-	EJX3028745.1	bacteriocin family protein	Escherichia coli	FSIS12215802	GCA_025546775.1
27760530	INSDC	ABIPCD010000033.1	49337	50143	+	EJX3032082.1	bacteriocin family protein	Escherichia coli	FSIS12215803	GCA_025546815.1
27760530	INSDC	ABIQRG010000132.1	947	1753	-	EJX7635198.1	bacteriocin family protein	Escherichia coli	22SD07PC07-EC	GCA_025591675.1
27760530	INSDC	ABITYG010000116.1	419	1225	-	EJY7029040.1	bacteriocin family protein	Escherichia coli	PNUSAE116987	GCA_025678815.1
27760530	INSDC	ABIVAI010000090.1	6788	7594	+	EJZ0045488.1	bacteriocin family protein	Salmonella enterica	22SC09GT07-S1	GCA_025708085.1
27760530	INSDC	ABJBXK010000130.1	1031	1837	-	EKB0162525.1	bacteriocin family protein	Escherichia coli	1736802	GCA_025913775.1
27760530	INSDC	ABJCIR010000001.1	158941	159747	+	EKB1362054.1	bacteriocin family protein	Salmonella enterica	22WA10TG02-S1	GCA_025931715.1
27760530	INSDC	ABJCTG010000106.1	941	1747	-	EKB2369079.1	bacteriocin family protein	Escherichia coli	22IA09PC02-EC	GCA_025953305.1
27760530	INSDC	ABJCXZ010000110.1	323	1129	-	EKB2904416.1	bacteriocin family protein	Escherichia coli	1739158	GCA_025956365.1
27760530	INSDC	ABJQUO010000123.1	419	1225	-	EKF3075961.1	bacteriocin family protein	Escherichia coli	1774208	GCA_026647915.1
27760530	INSDC	ABJQVB010000131.1	419	1225	-	EKF3124589.1	bacteriocin family protein	Escherichia coli	1771489	GCA_026648695.1
27760530	INSDC	ABJZYD010000109.1	519	1325	+	EKH9552290.1	bacteriocin family protein	Escherichia coli	22OR06PC04-EC	GCA_027559595.1
27760530	INSDC	ABKHPD010000062.1	419	1225	-	EKK1486056.1	bacteriocin family protein	Escherichia coli	22SD12GT04-EC	GCA_028108425.1
27760530	INSDC	ABKHQG010000069.1	419	1225	-	EKK1648692.1	bacteriocin family protein	Escherichia coli	22SD12PC06-EC	GCA_028111045.1
27760530	INSDC	AMTG01000002.1	127	933	+	EKK50668.1	linocin-M18	Escherichia coli 8.0566	8.0566	GCA_000305175.1
27760530	INSDC	JH970490.1	127	933	+	EKK50668.1	linocin-M18	Escherichia coli 8.0566	8.0566	GCA_000305175.1
27760530	INSDC	ABKLAF010000095.1	1524	2330	+	EKL0865126.1	bacteriocin family protein	Salmonella enterica subsp. enterica serovar Schwarzengrund	FSIS12319278	GCA_028368335.1
27760530	INSDC	ABKMJN010000044.1	518	1324	+	EKL4816639.1	bacteriocin family protein	Salmonella enterica	PNUSAS331211	GCA_028512335.1
27760530	INSDC	ABKMXP010000054.1	4483	5289	-	EKL6237132.1	bacteriocin family protein	Salmonella enterica subsp. enterica serovar Rissen	FSIS12319498	GCA_028529685.1
27760530	INSDC	ABKNQF010000154.1	885	1691	-	EKL8317961.1	bacteriocin family protein	Escherichia coli	FSIS12319138	GCA_028545835.1
27760530	INSDC	ABKOBE010000084.1	6788	7594	+	EKL9584282.1	bacteriocin family protein	Salmonella enterica subsp. enterica serovar Senftenberg	FSIS12319512	GCA_028559115.1
27760530	INSDC	ABKOCJ010000056.1	380	1186	-	EKL9725803.1	bacteriocin family protein	Escherichia coli	23NM01GT06-EC	GCA_028559995.1
27760530	INSDC	ABKQCU010000046.1	9589	10395	+	EKM5485557.1	bacteriocin family protein	Escherichia coli	PNUSAE126145	GCA_028627395.1
27760530	INSDC	ABKSKP010000051.1	519	1325	+	EKN2010698.1	bacteriocin family protein	Salmonella enterica	PNUSAS333868	GCA_028763645.1
27760530	INSDC	ABKSMR010000100.1	560	1366	-	EKN2210837.1	bacteriocin family protein	Escherichia coli	GT23-0022	GCA_028767985.1
27760530	INSDC	ABKUVN010000082.1	6788	7594	+	EKN8767723.1	bacteriocin family protein	Salmonella enterica subsp. enterica serovar Agona	FSIS22312166	GCA_028900465.1
27760530	INSDC	ABKWWD010000146.1	885	1691	-	EKO4507090.1	bacteriocin family protein	Escherichia coli	22.1577	GCA_028996485.1
27760530	INSDC	ABKXBU010000150.1	419	1225	-	EKO4972278.1	bacteriocin family protein	Escherichia coli	FSIS12320126	GCA_029000345.1
27760530	INSDC	ABKXSO010000040.1	519	1325	+	EKO6681551.1	bacteriocin family protein	Salmonella enterica	PNUSAS336122	GCA_029019385.1
27760530	INSDC	ABKXSL010000040.1	519	1325	+	EKO6704906.1	bacteriocin family protein	Salmonella enterica	PNUSAS336119	GCA_029019365.1
27760530	INSDC	ABKXVN010000059.1	1522	2328	+	EKO7015057.1	bacteriocin family protein	Escherichia coli	23WA02CB02-EC	GCA_029020805.1
27760530	INSDC	ABKZKM010000002.1	158941	159747	+	EKP1369937.1	bacteriocin family protein	Salmonella enterica	23WA02GT02-S1	GCA_029175785.1
27760530	INSDC	ABLCNB010000087.1	1129	1935	+	EKQ0396551.1	bacteriocin family protein	Escherichia coli	23HI01CB04UCD-EC	GCA_029318275.1
27760530	INSDC	ABLCNJ010000115.1	947	1753	-	EKQ0481978.1	bacteriocin family protein	Escherichia coli	22OR09PC04-EC	GCA_029319335.1
27760530	INSDC	ABLEEZ010000078.1	540	1346	-	EKQ5202648.1	bacteriocin family protein	Escherichia coli	220037437	GCA_029366275.1
27760530	INSDC	ABLEIB010000066.1	885	1691	-	EKQ5541140.1	bacteriocin family protein	Escherichia coli	FSIS12320616	GCA_029376765.1
27760530	INSDC	ABLFCC010000027.1	519	1325	+	EKQ7771747.1	bacteriocin family protein	Salmonella enterica	PNUSAS339479	GCA_029417135.1
27760530	INSDC	ABLFDU010000023.1	519	1325	+	EKQ7881606.1	bacteriocin family protein	Salmonella enterica	PNUSAS339500	GCA_029418575.1
27760530	INSDC	ABLJFL010000055.1	13592	14398	+	EKR9435820.1	bacteriocin family protein	Escherichia coli		GCA_029587815.1
27760530	INSDC	ABLOLK010000007.1	38595	39401	+	EKT4262301.1	bacteriocin family protein	Salmonella enterica subsp. enterica serovar Senftenberg	FSIS12321260	GCA_029769385.1
27760530	INSDC	ABLPCZ010000095.1	1523	2329	+	EKT6292524.1	bacteriocin family protein	Escherichia coli	FSIS12321144	GCA_029825935.1
27760530	INSDC	ABLPHY010000042.1	519	1325	+	EKT6862998.1	bacteriocin family protein	Salmonella enterica	PNUSAS343568	GCA_029828675.1
27760530	INSDC	ABLPKY010000127.1	519	1325	+	EKT7190001.1	bacteriocin family protein	Salmonella enterica subsp. enterica serovar 4,[5],12:i:-	FSIS22312661	GCA_029830295.1
27760530	INSDC	ABDIYR020000078.1	365	1171	-	EKV2222912.1	bacteriocin family protein	Escherichia coli	2021GO-0153
27760530	INSDC	AAXKCS020000088.1	2449	3255	-	EKX1045892.1	bacteriocin family protein	Escherichia coli	2019HL-00305
27760530	INSDC	ABKQZE030000084.1	419	1225	-	EKY1738356.1	bacteriocin family protein	Escherichia coli	2023HL-00145
27760530	INSDC	ABLQLX010000123.1	885	1691	-	EKY4225285.1	bacteriocin family protein	Escherichia coli		GCA_030881205.1
27760530	INSDC	ABLRIB010000064.1	419	1225	-	EKY6896672.1	bacteriocin family protein	Escherichia coli	22MD09PC02-EC	GCA_030901905.1
27760530	INSDC	ABLVIJ010000101.1	4999	5805	-	EKZ7200095.1	bacteriocin family protein	Salmonella enterica subsp. enterica serovar Senftenberg	FSIS22314013	GCA_031021205.1
27760530	INSDC	ABLXPD010000067.1	14116	14922	+	ELA4235288.1	bacteriocin family protein	Salmonella enterica subsp. enterica serovar Senftenberg	FSIS22314086	GCA_031059515.1
27760530	INSDC	ABLXSR010000242.1	540	1346	-	ELA4585089.1	bacteriocin family protein	Escherichia coli	FSIS12324610	GCA_031061655.1
27760530	INSDC	ABMAST010000041.1	419	1225	-	ELB2976767.1	bacteriocin family protein	Escherichia coli	FSIS12324636	GCA_031181905.1
27760530	INSDC	ABMASW010000091.1	419	1225	-	ELB3041708.1	bacteriocin family protein	Escherichia coli	FSIS12324634	GCA_031181965.1
27760530	INSDC	ABMBPW010000032.1	419	1225	-	ELB5802556.1	bacteriocin family protein	Salmonella enterica	PNUSAS379683	GCA_031216055.1
27760530	INSDC	ABMCAD010000131.1	540	1346	-	ELB7005301.1	bacteriocin family protein	Escherichia coli	PNUSAE150373	GCA_031239795.1
27760530	INSDC	ABMCKI010000001.1	2695	3501	+	ELB8218922.1	bacteriocin family protein	Salmonella enterica	PNUSAS379188	GCA_031245685.1
27760530	INSDC	ABMELJ010000120.1	540	1346	-	ELC4159986.1	bacteriocin family protein	Escherichia coli	PNUSAE150766	GCA_031350205.1
27760530	INSDC	ABMEMD010000001.1	2342	3148	+	ELC4241873.1	bacteriocin family protein	Salmonella enterica subsp. enterica serovar Agona	FSIS12324898	GCA_031350605.1
27760530	INSDC	ABMGLL010000004.1	2342	3148	+	ELC9842878.1	bacteriocin family protein	Salmonella enterica	AG23-0204	GCA_031440015.1
27760530	INSDC	ANTO01000017.1	130329	131135	-	ELD30262.1	hypothetical protein	Escherichia coli KTE212	KTE212	GCA_000351165.1
27760530	INSDC	KB732530.1	1778315	1779121	-	ELD30262.1	hypothetical protein	Escherichia coli KTE212	KTE212	GCA_000351165.1
27760530	INSDC	ABMIZX010000006.1	1945	2751	+	ELD7065421.1	bacteriocin family protein	Salmonella enterica	ADRDL-4517	GCA_031496625.1
27760530	INSDC	ABMJAP010000091.1	1945	2751	+	ELD7116517.1	bacteriocin family protein	Salmonella enterica	ADRDL-4520	GCA_031497145.1
27760530	INSDC	ABMJBA010000102.1	1945	2751	+	ELD7198471.1	bacteriocin family protein	Salmonella enterica	ADRDL-4521	GCA_031497235.1
27760530	INSDC	ABMJBH010000121.1	4886	5692	-	ELD7227087.1	bacteriocin family protein	Salmonella enterica	ADRDL-4565	GCA_031497705.1
27760530	INSDC	ABMJBI010000212.1	1325	2131	-	ELD7255456.1	bacteriocin family protein	Salmonella enterica	ADRDL-4566	GCA_031497665.1
27760530	INSDC	ABMJBK010000146.1	3760	4566	-	ELD7260278.1	bacteriocin family protein	Salmonella enterica	ADRDL-4568	GCA_031497725.1
27760530	INSDC	ABMJBF010000007.1	1945	2751	+	ELD7271907.1	bacteriocin family protein	Salmonella enterica	ADRDL-4564	GCA_031497605.1
27760530	INSDC	ABMJBU010000007.1	1945	2751	+	ELD7285899.1	bacteriocin family protein	Salmonella enterica	ADRDL-4523	GCA_031497905.1
27760530	INSDC	ABMJCR010000007.1	1945	2751	+	ELD7421160.1	bacteriocin family protein	Salmonella enterica	ADRDL-4525	GCA_031498365.1
27760530	INSDC	ANUD01000007.1	1619	2425	+	ELE07216.1	hypothetical protein	Escherichia coli KTE51	KTE51	GCA_000351465.1
27760530	INSDC	KB732647.1	97898	98704	+	ELE07216.1	hypothetical protein	Escherichia coli KTE51	KTE51	GCA_000351465.1
27760530	INSDC	ABMKVN010000262.1	1621	2427	+	ELE2311994.1	bacteriocin family protein	Shigella flexneri	PNUSAE148054	GCA_031545725.1
27760530	INSDC	ABMLMP010000025.1	430	1236	-	ELE3948470.1	bacteriocin family protein	Salmonella enterica	PNUSAS375052	GCA_031562275.1
27760530	INSDC	ABMMKR010000105.1	885	1691	-	ELE6378618.1	bacteriocin family protein	Escherichia coli	PNUSAE151630	GCA_031587955.1
27760530	INSDC	ABMNFD010000094.1	560	1366	-	ELE8617897.1	bacteriocin family protein	Escherichia coli	23NC07GB01-EC	GCA_031614935.1
27760530	INSDC	ANUX01000061.1	2189	2995	+	ELE95294.1	hypothetical protein	Escherichia coli KTE111	KTE111	GCA_000351865.1
27760530	INSDC	KB732932.1	2189	2995	+	ELE95294.1	hypothetical protein	Escherichia coli KTE111	KTE111	GCA_000351865.1
27760530	INSDC	ANUZ01000032.1	735	1541	-	ELF09140.1	hypothetical protein	Escherichia coli KTE119	KTE119	GCA_000351905.1
27760530	INSDC	KB732923.1	1389198	1390004	-	ELF09140.1	hypothetical protein	Escherichia coli KTE119	KTE119	GCA_000351905.1
27760530	INSDC	ANVN01000019.1	19371	20177	+	ELF78446.1	hypothetical protein	Escherichia coli KTE42	KTE42	GCA_000352185.1
27760530	INSDC	KB733011.1	975737	976543	+	ELF78446.1	hypothetical protein	Escherichia coli KTE42	KTE42	GCA_000352185.1
27760530	INSDC	ABMSZA010000039.1	1776	2582	-	ELG5503046.1	bacteriocin family protein	Escherichia coli	23MD07GB01-EC	GCA_031769735.1
27760530	INSDC	ABMTZK010000119.1	363	1169	-	ELG8442648.1	bacteriocin family protein	Escherichia coli	FSIS12323351	GCA_031807255.1
27760530	INSDC	ABMVHS010000069.1	757	1563	-	ELH2226816.1	bacteriocin family protein	Escherichia coli	TBXC100	GCA_031893305.1
27760530	INSDC	ABMVHK010000069.1	757	1563	-	ELH2274812.1	bacteriocin family protein	Escherichia coli	TBXC072	GCA_031893165.1
27760530	INSDC	ABMVHZ010000072.1	757	1563	-	ELH2339359.1	bacteriocin family protein	Escherichia coli	TBXC071	GCA_031893505.1
27760530	INSDC	ABMWSK010000071.1	419	1225	-	ELH6311150.1	bacteriocin family protein	Escherichia coli	FSIS12323978	GCA_031914505.1
27760530	INSDC	ABMWUR010000133.1	365	1171	-	ELH6528454.1	bacteriocin family protein	Escherichia coli	23.0121	GCA_031916225.1
27760530	INSDC	ABMWUW010000126.1	365	1171	-	ELH6576631.1	bacteriocin family protein	Escherichia coli	23.0134	GCA_031916285.1
27760530	INSDC	ABMWVB010000095.1	365	1171	-	ELH6590549.1	bacteriocin family protein	Escherichia coli	23.0139	GCA_031916405.1
27760530	INSDC	ABMWVD010000063.1	419	1225	-	ELH6637673.1	bacteriocin family protein	Escherichia coli	23.0141	GCA_031916465.1
27760530	INSDC	ABMWVS010000139.1	419	1225	-	ELH6692356.1	bacteriocin family protein	Escherichia coli	23.0126	GCA_031916745.1
27760530	INSDC	ABMXEU010000124.1	540	1346	-	ELH7510694.1	bacteriocin family protein	Escherichia coli	FSIS12323959	GCA_031929265.1
27760530	INSDC	ABMXIG010000118.1	947	1753	-	ELH7841650.1	bacteriocin family protein	Escherichia coli	PNUSAE145600	GCA_031936305.1
27760530	INSDC	ABMYIN010000059.1	419	1225	-	ELI0791675.1	bacteriocin family protein	Escherichia coli	PNUSAE152912	GCA_031994885.1
27760530	INSDC	ABNADP010000097.1	540	1346	-	ELI5986326.1	bacteriocin family protein	Escherichia coli	0.1952	GCA_032090915.1
27760530	INSDC	ABNCXT010000015.1	885	1691	-	ELJ4112509.1	bacteriocin family protein	Escherichia coli	PNUSAE135597	GCA_032210485.1
27760530	INSDC	ANYS01000014.1	2071	2877	+	ELJ61545.1	hypothetical protein	Escherichia coli KTE232	KTE232	GCA_000326825.1
27760530	INSDC	ABNFBC010000001.1	1945	2751	+	ELJ9869768.1	bacteriocin family protein	Salmonella enterica	ADRDL-4518	GCA_032267745.1
27760530	INSDC	ABNFBE010000006.1	1945	2751	+	ELJ9917062.1	bacteriocin family protein	Salmonella enterica	ADRDL-4519	GCA_032267785.1
27760530	INSDC	ABNFDU010000121.1	885	1691	-	ELK0198340.1	bacteriocin family protein	Escherichia coli	GT23-0235	GCA_032269165.1
27760530	INSDC	ABNFND010000096.1	947	1753	-	ELK1037775.1	bacteriocin family protein	Escherichia coli	22TX12PC02-EC	GCA_032275205.1
27760530	INSDC	ABNGPE010000062.1	419	1225	-	ELK4164353.1	bacteriocin family protein	Escherichia coli	ECOL-22-VL-NY-FL-0009	GCA_032316235.1
27760530	INSDC	ABNJTS010000111.1	986	1792	-	ELL3257200.1	bacteriocin family protein	Escherichia coli	FSIS12321324	GCA_032373325.1
27760530	INSDC	ABNMYN010000088.1	814	1620	-	ELM1970637.1	bacteriocin family protein	Escherichia coli	FSIS12323345	GCA_032458175.1
27760530	INSDC	ABNNTE010000024.1	2010	2816	+	ELM4267624.1	bacteriocin family protein	Salmonella enterica	PNUSAS389292	GCA_032500045.1
27760530	INSDC	ABNPAH010000106.1	885	1691	-	ELM7837822.1	bacteriocin family protein	Escherichia coli	86-2	GCA_032526085.1
27760530	INSDC	ABNPAG010000107.1	885	1691	-	ELM7935563.1	bacteriocin family protein	Escherichia coli	86-1	GCA_032526065.1
27760530	INSDC	ABNPBL010000107.1	885	1691	-	ELM7944768.1	bacteriocin family protein	Escherichia coli	42-1	GCA_032526665.1
27760530	INSDC	ABNPBD010000107.1	885	1691	-	ELM7949446.1	bacteriocin family protein	Escherichia coli	38-1	GCA_032526525.1
27760530	INSDC	ABNPBF010000085.1	7179	7985	+	ELM7958997.1	bacteriocin family protein	Escherichia coli	39-1	GCA_032526545.1
27760530	INSDC	ABNPBC010000107.1	885	1691	-	ELM7992339.1	bacteriocin family protein	Escherichia coli	37-2	GCA_032526505.1
27760530	INSDC	ABNPBE010000108.1	885	1691	-	ELM8030126.1	bacteriocin family protein	Escherichia coli	38-2	GCA_032526565.1
27760530	INSDC	ABNPBB010000109.1	885	1691	-	ELM8054205.1	bacteriocin family protein	Escherichia coli	37-1	GCA_032526465.1
27760530	INSDC	ABNPBK010000108.1	885	1691	-	ELM8068562.1	bacteriocin family protein	Escherichia coli	42-2	GCA_032526685.1
27760530	INSDC	ABNPBG010000084.1	7179	7985	+	ELM8073107.1	bacteriocin family protein	Escherichia coli	39-2	GCA_032526605.1
27760530	INSDC	ABNPCN010000105.1	885	1691	-	ELM8092392.1	bacteriocin family protein	Escherichia coli	3-2	GCA_032527465.1
27760530	INSDC	ABNPCQ010000086.1	7179	7985	+	ELM8125821.1	bacteriocin family protein	Escherichia coli	14-1	GCA_032527525.1
27760530	INSDC	ABNPCP010000086.1	7179	7985	+	ELM8149843.1	bacteriocin family protein	Escherichia coli	14-2	GCA_032527505.1
27760530	INSDC	ABNPCO010000105.1	885	1691	-	ELM8164513.1	bacteriocin family protein	Escherichia coli	3-1	GCA_032527445.1
27760530	INSDC	ABNPGW010000047.1	8786	9592	+	ELM8699244.1	bacteriocin family protein	Escherichia coli	230001753	GCA_032530025.1
27760530	INSDC	ABNPHV010000050.1	8786	9592	+	ELM8726639.1	bacteriocin family protein	Escherichia coli	230001755	GCA_032530525.1
27760530	INSDC	ABNPIM010000043.1	8786	9592	+	ELM8790513.1	bacteriocin family protein	Escherichia coli	230001736	GCA_032530845.1
27760530	INSDC	ABNPII010000050.1	419	1225	-	ELM8832078.1	bacteriocin family protein	Escherichia coli	230001828	GCA_032530765.1
27760530	INSDC	ABNPIT010000045.1	8786	9592	+	ELM8868218.1	bacteriocin family protein	Escherichia coli	230001741	GCA_032530965.1
27760530	INSDC	ABNSXM010000102.1	6788	7594	+	ELN9138651.1	bacteriocin family protein	Salmonella enterica subsp. enterica serovar Agona	FSIS22314360	GCA_032631505.1
27760530	INSDC	ABNUWK010000080.1	762	1568	-	ELO4912311.1	bacteriocin family protein	Escherichia coli	PS02761A	GCA_032685425.1
27760530	INSDC	ABNUXM010000070.1	419	1225	-	ELO5057371.1	bacteriocin family protein	Escherichia coli	0	GCA_032685925.1
27760530	INSDC	ABNUYC010000090.1	968	1774	+	ELO5125289.1	bacteriocin family protein	Escherichia coli	0	GCA_032686245.1
27760530	INSDC	ABNVVW010000055.1	14687	15493	+	ELO7870143.1	bacteriocin family protein	Escherichia coli	23WA06CL01-EC	GCA_032706485.1
27760530	INSDC	ABNWCH010000039.1	3235	4041	-	ELO8588719.1	bacteriocin family protein	Escherichia coli	PNUSAE154645	GCA_032715185.1
27760530	INSDC	ABNXFK010000117.1	419	1225	-	ELP1749590.1	bacteriocin family protein	Escherichia coli	FSIS12322689	GCA_032753755.1
27760530	INSDC	ABOCQE010000010.1	2208	3014	+	ELQ6972725.1	bacteriocin family protein	Salmonella enterica	23NC05GT04-S	GCA_032860305.1
27760530	INSDC	ABOESG010000058.1	365	1171	-	ELR3177607.1	bacteriocin family protein	Escherichia coli	PR_IMSCOWOSA7	GCA_032894305.1
27760530	INSDC	ABOESK010000055.1	365	1171	-	ELR3182051.1	bacteriocin family protein	Escherichia coli	PR_IMSTCB4	GCA_032894365.1
27760530	INSDC	ABOESY010000051.1	365	1171	-	ELR3247630.1	bacteriocin family protein	Escherichia coli	PR_IMSCOWOSA44	GCA_032894645.1
27760530	INSDC	ABOEUD010000058.1	365	1171	-	ELR3409371.1	bacteriocin family protein	Escherichia coli	PR_IMSCOWOSB14	GCA_032895205.1
27760530	INSDC	ABOEUB010000052.1	365	1171	-	ELR3418549.1	bacteriocin family protein	Escherichia coli	PR_IMSTCA2	GCA_032895255.1
27760530	INSDC	ABOFDG010000009.1	2208	3014	+	ELR4386501.1	bacteriocin family protein	Salmonella enterica	23SC05GT03-S1	GCA_032900005.1
27760530	INSDC	ABOFHS010000132.1	799	1605	-	ELR4928821.1	bacteriocin family protein	Salmonella enterica subsp. enterica serovar Schwarzengrund	FSIS22313132	GCA_032905285.1
27760530	INSDC	ABOFKW010000114.1	336	1142	+	ELR5483650.1	bacteriocin family protein	Escherichia coli	23WA10CB01-EC	GCA_032941795.1
27760530	INSDC	ABOFLM010000112.1	618	1424	-	ELR5579615.1	bacteriocin family protein	Escherichia coli	23IA09GB04-EC	GCA_032942095.1
27760530	INSDC	ABOGCH010000106.1	419	1225	-	ELR7100781.1	bacteriocin family protein	Escherichia coli	PNUSAE138313	GCA_032965285.1
27760530	INSDC	ABOGEX010000095.1	3924	4730	-	ELR7319412.1	bacteriocin family protein	Salmonella enterica subsp. enterica serovar Ouakam	FSIS12322329	GCA_032966705.1
27760530	INSDC	ABOGGZ010000011.1	2208	3014	+	ELR7561409.1	bacteriocin family protein	Salmonella enterica	23SC05GT04-S1	GCA_032967785.1
27760530	INSDC	ABOGSL010000136.1	420	1226	-	ELR8832931.1	bacteriocin family protein	Escherichia coli	PNUSAE138272	GCA_032976125.1
27760530	INSDC	ABOGVZ010000099.1	1031	1837	-	ELR9284453.1	bacteriocin family protein	Escherichia coli
27760530	INSDC	ABOJXP010000078.1	13353	14159	+	ELS8127628.1	bacteriocin family protein	Escherichia coli	PNUSAE137025	GCA_033057175.1
27760530	INSDC	ABOJXS010000065.1	885	1691	-	ELS8140619.1	bacteriocin family protein	Escherichia coli	PNUSAE137027	GCA_033057215.1
27760530	INSDC	ABOQQD010000073.1	885	1691	-	ELU7179776.1	bacteriocin family protein	Escherichia coli	FSIS12325817	GCA_033400635.1
27760530	INSDC	ABOSGR010000096.1	419	1225	-	ELV1701281.1	bacteriocin family protein	Escherichia coli	23MD01GB01-EC	GCA_033507895.1
27760530	INSDC	ABOSOH010000052.1	364	1170	-	ELV2560475.1	bacteriocin family protein	Escherichia coli	PNUSAE135545	GCA_033514755.1
27760530	INSDC	ABOVXA010000066.1	4832	5638	-	ELW2068008.1	bacteriocin family protein	Escherichia coli	FSIS12321829	GCA_033663065.1
27760530	INSDC	ABOXFJ010000042.1	1152	1958	-	ELW5915862.1	bacteriocin family protein	Escherichia coli	23MD04GB03-EC	GCA_033685525.1
27760530	INSDC	ABOXIG010000115.1	419	1225	-	ELW6174620.1	bacteriocin family protein	Escherichia coli	PNUSAE134523	GCA_033687065.1
27760530	INSDC	ABOZEJ010000138.1	419	1225	-	ELX1424245.1	bacteriocin family protein	Escherichia coli	FSIS12321659	GCA_033737975.1
27760530	INSDC	ABOZWO010000130.1	419	1225	-	ELX3518443.1	bacteriocin family protein	Escherichia coli	GT23-0239	GCA_033757655.1
27760530	INSDC	ABOZWK010000090.1	2449	3255	-	ELX3542453.1	bacteriocin family protein	Escherichia coli	GT23-0204	GCA_033757675.1
27760530	INSDC	ABPCBK010000168.1	540	1346	-	ELX9824003.1	bacteriocin family protein	Escherichia coli	FSIS12325973	GCA_033853215.1
27760530	INSDC	ABPETS010000056.1	518	1324	+	ELY7519683.1	bacteriocin family protein	Escherichia coli	23MD10CL01-EC	GCA_033972445.1
27760530	INSDC	ABPGTM010000160.1	518	1324	+	ELZ2905998.1	bacteriocin family protein	Escherichia coli	FSIS12326269	GCA_034077585.1
27760530	INSDC	ABPMMU010000089.1	540	1346	-	EMB0585352.1	bacteriocin family protein	Escherichia coli	FSIS12326407	GCA_034464825.1
27760530	INSDC	ABPMNT010000164.1	519	1325	+	EMB0696955.1	bacteriocin family protein	Escherichia coli	FSIS12327053	GCA_034465805.1
27760530	INSDC	ABPNFO010000158.1	890	1696	-	EMB2752635.1	bacteriocin family protein	Escherichia coli	FSIS12326589	GCA_034483505.1
27760530	INSDC	ABPRVL010000095.1	419	1225	-	EMC6788252.1	bacteriocin family protein	Escherichia coli	23IA11GB01-EC	GCA_035055905.1
27760530	INSDC	ABPUSG010000051.1	14401	15207	+	EMD4979010.1	bacteriocin family protein	Escherichia coli	FSIS12327236	GCA_035594425.1
27760530	INSDC	ABPVCY010000001.1	31379	32185	+	EMD6238972.1	bacteriocin family protein	Salmonella enterica subsp. enterica serovar Agona	FSIS12427609	GCA_035599615.1
27760530	INSDC	ABPVPQ010000104.1	2449	3255	-	EMD7672834.1	bacteriocin family protein	Escherichia coli	23PA12GB04-EC	GCA_035781725.1
27760530	INSDC	ABPYLH010000058.1	512	1318	-	EME5698058.1	bacteriocin family protein	Escherichia coli	FSIS12427635	GCA_035963575.1
27760530	INSDC	ABPZXU010000015.1	16521	17327	-	EME9887585.1	bacteriocin family protein	Salmonella enterica	PNUSAS408055	GCA_036180785.1
27760530	INSDC	ABQATS010000054.1	885	1691	-	EMF1800333.1	bacteriocin family protein	Escherichia coli	PNUSAE166307	GCA_036243655.1
27760530	INSDC	ABQBOU010000091.1	2760	3566	-	EMF4056226.1	bacteriocin family protein	Escherichia coli	GT24-0193	GCA_036361985.1
27760530	INSDC	ABQBUO010000088.1	1523	2329	+	EMF4678899.1	bacteriocin family protein	Escherichia coli	24WA01PC02-EC	GCA_036395455.1
27760530	INSDC	ABQDAO010000137.1	6788	7594	+	EMF8134154.1	bacteriocin family protein	Salmonella enterica subsp. enterica serovar Agona	SAL-23-VL-LA-KS-0008	GCA_036433315.1
27760530	INSDC	ABQDBV010000062.1	943	1749	-	EMF8505092.1	bacteriocin family protein	Escherichia coli	UPEMOR_6650	GCA_036439535.1
27760530	INSDC	ABQDVH010000001.1	2342	3148	+	EMG0563180.1	bacteriocin family protein	Salmonella enterica subsp. enterica serovar Agona	SAL-23-VL-SD-IA-0035	GCA_036462335.1
27760530	INSDC	ASUE01000069.1	2074	2880	+	EOV01154.1	hypothetical protein	Escherichia coli KTE40	KTE40	GCA_000408025.1
27760530	INSDC	KE136820.1	2271989	2272795	+	EOV01154.1	hypothetical protein	Escherichia coli KTE40	KTE40	GCA_000408025.1
27760530	INSDC	ASUV01000004.1	515	1321	-	EOV68902.1	hypothetical protein	Escherichia coli KTE64	KTE64	GCA_000408365.1
27760530	INSDC	KE137027.1	515	1321	-	EOV68902.1	hypothetical protein	Escherichia coli KTE64	KTE64	GCA_000408365.1
27760530	INSDC	ASVA01000042.1	1435	2241	-	EOV79237.1	hypothetical protein	Escherichia coli KTE73	KTE73	GCA_000408465.1
27760530	INSDC	KE137120.1	300830	301636	-	EOV79237.1	hypothetical protein	Escherichia coli KTE73	KTE73	GCA_000408465.1
27760530	INSDC	ASUF01000051.1	2783	3589	-	EOW96662.1	hypothetical protein	Escherichia coli KTE41	KTE41	GCA_000408045.1
27760530	INSDC	KE136840.1	1081912	1082718	-	EOW96662.1	hypothetical protein	Escherichia coli KTE41	KTE41	GCA_000408045.1
27760530	INSDC	AWAX01000011.1	2093	2899	+	EQW40221.1	hypothetical protein	Escherichia coli UMEA 3052-1	UMEA 3052-1	GCA_000460035.1
27760530	INSDC	KE701469.1	57179	57985	+	EQW40221.1	hypothetical protein	Escherichia coli UMEA 3052-1	UMEA 3052-1	GCA_000460035.1
27760530	INSDC	AWEH01000003.1	92035	92841	+	ERA24271.1	hypothetical protein	Escherichia coli UMEA 3889-1	UMEA 3889-1	GCA_000461755.1
27760530	INSDC	KE702638.1	319854	320660	+	ERA24271.1	hypothetical protein	Escherichia coli UMEA 3889-1	UMEA 3889-1	GCA_000461755.1
27760530	INSDC	AXUK01000125.1	464	1270	-	94566.1	linocin-M18	Escherichia coli 909945-2	909945-2	GCA_000485735.1
27760530	INSDC	KI522542.1	464	1270	-	94566.1	linocin-M18	Escherichia coli 909945-2	909945-2	GCA_000485735.1
27760530	INSDC	AYHF01000040.1	2908	3714	-	ESK09253.1	hypothetical protein	Escherichia coli HVH 50 (4-2593475)	HVH 50 (4-2593475)	GCA_000488015.1
27760530	INSDC	KI530595.1	2843114	2843920	-	ESK09253.1	hypothetical protein	Escherichia coli HVH 50 (4-2593475)	HVH 50 (4-2593475)	GCA_000488015.1
27760530	INSDC	AWBM01000056.1	6898	7704	-	38433.1	hypothetical protein	Escherichia coli UMEA 3148-1	UMEA 3148-1	GCA_000495075.1
27760530	INSDC	KI538793.1	46970	47776	-	38433.1	hypothetical protein	Escherichia coli UMEA 3148-1	UMEA 3148-1	GCA_000495075.1
27760530	INSDC	BIEX01000126.1	1152	1958	+	GCH20869.1	Linocin-M18	Escherichia coli	93-I92-A	GCA_005402105.1
27760530	INSDC	BIDM01000006.1	631	1437	-	GCI44904.1	Linocin-M18	Escherichia coli	56-K145-A	GCA_005400105.1
27760530	INSDC	BFGL01000107.1	588	1394	-	GCM15715.1	Linocin-M18	Escherichia coli	BE565	GCA_005381805.1
27760530	INSDC	BFGI01000070.1	1057	1863	-	GCO70283.1	Linocin-M18	Escherichia coli	BE2925	GCA_005381745.1
27760530	INSDC	BFIL01000012.1	572	1378	-	GCP18933.1	Linocin-M18	Escherichia coli	ECSC043	GCA_005382925.1
27760530	INSDC	BFQC01000166.1	1034	1840	-	GCW88517.1	Linocin-M18	Escherichia coli	JML117	GCA_005386905.1
27760530	INSDC	BFRS01000064.1	2050	2856	+	GCZ71327.1	Linocin-M18	Escherichia coli	JML167	GCA_005387735.1
27760530	INSDC	BFTY01000058.1	576	1382	-	GDD00754.1	Linocin-M18	Escherichia coli	JML241	GCA_005388945.1
27760530	INSDC	BNEX01000001.1	775919	776725	-	GHK06830.1	putative 29 kDa antigen CFP29	Escherichia coli	Zam_UTH_01	GCA_016586435.1
27760530	INSDC	DAAUMI010000049.1	419	1225	-	HAF1434578.1	bacteriocin family protein	Salmonella enterica	MA.MC_00-3799	GCA_011221755.1
27760530	INSDC	DAAUJZ010000050.1	419	1225	-	HAF1510226.1	bacteriocin family protein	Salmonella enterica	MA.MC_01-0315	GCA_011220825.1
27760530	INSDC	DAAUKL010000052.1	419	1225	-	HAF1605750.1	bacteriocin family protein	Salmonella enterica	MA.MC_01-0694	GCA_011221095.1
27760530	INSDC	DAAUJI010000052.1	419	1225	-	HAF1707051.1	bacteriocin family protein	Salmonella enterica	MA.MC_01-0764	GCA_011220735.1
27760530	INSDC	DAAUJV010000048.1	419	1225	-	HAF1789022.1	bacteriocin family protein	Salmonella enterica	MA.MC_01-0209	GCA_011224395.1
27760530	INSDC	DAAUIB010000052.1	419	1225	-	HAF1825666.1	bacteriocin family protein	Salmonella enterica	MA.MC_01-0398	GCA_011222435.1
27760530	INSDC	DAAUIO010000050.1	419	1225	-	HAF1875050.1	bacteriocin family protein	Salmonella enterica	MA.MC_01-0103	GCA_011222875.1
27760530	INSDC	DAAUGO010000053.1	419	1225	-	HAF1984099.1	bacteriocin family protein	Salmonella enterica	MA.MC_01-0399	GCA_011222495.1
27760530	INSDC	DAAUGL010000053.1	419	1225	-	HAF2025206.1	bacteriocin family protein	Salmonella enterica	MA.MC_01-0137	GCA_011223355.1
27760530	INSDC	DAAURB010000050.1	419	1225	-	HAF2094184.1	bacteriocin family protein	Salmonella enterica	MA.MC_01-0313	GCA_011226075.1
27760530	INSDC	DAAUPJ010000051.1	419	1225	-	HAF2567205.1	bacteriocin family protein	Salmonella enterica	MA.MC_01-0992	GCA_011226555.1
27760530	INSDC	DAAUKZ010000054.1	419	1225	-	HAF2660675.1	bacteriocin family protein	Salmonella enterica	MA.MC_01-0421	GCA_011228675.1
27760530	INSDC	DAAVDV010000053.1	419	1225	-	HAF4283443.1	bacteriocin family protein	Salmonella enterica	MA.MC_00-3798	GCA_011283325.1
27760530	INSDC	DAAVDY010000053.1	419	1225	-	HAF4288146.1	bacteriocin family protein	Salmonella enterica	MA.MC_01-0136	GCA_011283365.1
27760530	INSDC	DAAVDX010000054.1	419	1225	-	HAF4292850.1	bacteriocin family protein	Salmonella enterica	MA.MC_02-0097	GCA_011283345.1
27760530	INSDC	DAAVEG010000053.1	419	1225	-	HAF4347484.1	bacteriocin family protein	Salmonella enterica	MA.MC_01-0153	GCA_011283645.1
27760530	INSDC	DAAVSD010000049.1	419	1225	-	HAF5948130.1	bacteriocin family protein	Salmonella enterica	MA.MC_01-0364	GCA_011339385.1
27760530	INSDC	DAAVRT010000048.1	419	1225	-	HAF6039365.1	bacteriocin family protein	Salmonella enterica	MA.MC_01-0314	GCA_011338545.1
27760530	INSDC	DAAVQT010000050.1	419	1225	-	HAF6088844.1	bacteriocin family protein	Salmonella enterica	MA.MC_01-0312	GCA_011342125.1
27760530	INSDC	DAAVQP010000051.1	419	1225	-	HAF6157309.1	bacteriocin family protein	Salmonella enterica	MA.MC_01-0727	GCA_011342805.1
27760530	INSDC	DAAVQJ010000046.1	419	1225	-	HAF6161991.1	bacteriocin family protein	Salmonella enterica	MA.MC_01-0520	GCA_011343185.1
27760530	INSDC	DAAVQQ010000055.1	419	1225	-	HAF6193436.1	bacteriocin family protein	Salmonella enterica	MA.MC_01-0221	GCA_011342605.1
27760530	INSDC	DAAZUC010000168.1	419	1225	-	HAG9192138.1	bacteriocin	Escherichia coli	AUSMDU00005376	GCA_012453435.1
27760530	INSDC	DABAWK010000083.1	1944	2750	+	HAH2807953.1	bacteriocin	Escherichia coli	ECOR-14	GCA_012531135.1
27760530	INSDC	DABDAG010000070.1	240	1046	+	HAH8775715.1	bacteriocin family protein	Escherichia coli	BCW_6216	GCA_012721555.1
27760530	INSDC	DABCPL010000104.1	419	1225	-	HAH8854849.1	bacteriocin family protein	Escherichia coli	BCW_4050	GCA_012720275.1
27760530	INSDC	DABCWO010000086.1	885	1691	-	HAH9274862.1	bacteriocin family protein	Escherichia coli	BCW_3329	GCA_012736985.1
27760530	INSDC	DABCYV010000037.1	1945	2751	+	HAH9372329.1	bacteriocin family protein	Escherichia coli	BCW_3077	GCA_012737655.1
27760530	INSDC	DABDDP010000079.1	380	1186	-	HAH9743257.1	bacteriocin family protein	Escherichia coli		GCA_012746145.1
27760530	INSDC	DABDDL010000068.1	1944	2750	+	HAH9761037.1	bacteriocin family protein	Escherichia coli		GCA_012745935.1
27760530	INSDC	DABDCU010000111.1	2449	3255	-	HAH9793294.1	bacteriocin family protein	Escherichia coli		GCA_012745945.1
27760530	INSDC	DABDFM010000094.1	2449	3255	-	HAH9821531.1	bacteriocin family protein	Escherichia coli		GCA_012753895.1
27760530	INSDC	DABDFB010000082.1	761	1567	-	HAH9867082.1	bacteriocin family protein	Escherichia coli		GCA_012753695.1
27760530	INSDC	DABDPP010000050.1	1513	2319	+	HAI1846768.1	bacteriocin family protein	Escherichia coli	UPEC	GCA_012790195.1
27760530	INSDC	DABDRC010000099.1	2751	3557	-	HAI1994853.1	bacteriocin family protein	Escherichia coli	BCW_4053	GCA_012802715.1
27760530	INSDC	DABDQQ010000083.1	1944	2750	+	HAI2036564.1	bacteriocin family protein	Escherichia coli	ESC0178	GCA_012802275.1
27760530	INSDC	DABDUB010000047.1	1943	2749	+	HAI2409802.1	bacteriocin family protein	Escherichia coli	BCW_4091	GCA_012808195.1
27760530	INSDC	DABDXV010000105.1	885	1691	-	HAI2876578.1	bacteriocin family protein	Escherichia coli		GCA_012855875.1
27760530	INSDC	DABEAA010000089.1	1584	2390	-	HAI3146525.1	bacteriocin family protein	Escherichia coli		GCA_012857235.1
27760530	INSDC	DABEBO010000035.1	14739	15545	+	HAI3339681.1	bacteriocin family protein	Escherichia coli		GCA_012857955.1
27760530	INSDC	DABEJY010000088.1	1032	1838	-	HAI4398917.1	bacteriocin family protein	Escherichia coli		GCA_012865135.1
27760530	INSDC	DABEPK010000115.1	419	1225	-	HAI5072868.1	bacteriocin family protein	Escherichia coli		GCA_012867875.1
27760530	INSDC	DABFOF010000061.1	365	1171	-	HAI8187472.1	bacteriocin family protein	Escherichia coli	UPEC	GCA_012907045.1
27760530	INSDC	DABHIK010000082.1	885	1691	-	HAJ2133969.1	bacteriocin	Escherichia coli	Escherichia coli	GCA_013008965.1
27760530	INSDC	DABHIP010000077.1	885	1691	-	HAJ2159203.1	bacteriocin	Escherichia coli	Escherichia coli	GCA_013009015.1
27760530	INSDC	DABHXN010000083.1	364	1170	-	HAJ5985989.1	bacteriocin	Escherichia coli	EuSCAPE_DE071	GCA_013025805.1
27760530	INSDC	DABHXS010000117.1	885	1691	-	HAJ6011503.1	bacteriocin	Escherichia coli	EuSCAPE_DE064	GCA_013026035.1
27760530	INSDC	DABIIL010000068.1	885	1691	-	HAJ7529040.1	bacteriocin family protein	Escherichia coli	W2_5_ERB13	GCA_013077565.1
27760530	INSDC	DABMGV010000120.1	875	1681	-	HAK9283953.1	bacteriocin family protein	Escherichia coli	EC273_ST1434C	GCA_013780465.1
27760530	INSDC	DABNAI010000087.1	1032	1838	-	HAL1624755.1	bacteriocin family protein	Escherichia coli	H101	GCA_014079125.1
27760530	INSDC	DABOSU010000273.1	885	1691	-	HAL7318311.1	bacteriocin family protein	Escherichia coli		GCA_014157475.1
27760530	INSDC	DABOXR010000102.1	758	1564	-	HAL7890847.1	bacteriocin family protein	Escherichia coli		GCA_014168375.1
27760530	INSDC	DABPIM010000107.1	2339	3145	+	HAL9314542.1	bacteriocin family protein	Escherichia coli	E139_2	GCA_014186035.1
27760530	INSDC	DABPMD010000063.1	2049	2855	+	HAL9775306.1	bacteriocin family protein	Escherichia coli	C1_2	GCA_014188575.1
27760530	INSDC	DABPMP010000067.1	2049	2855	+	HAL9833676.1	bacteriocin family protein	Escherichia coli	R46_3	GCA_014188535.1
27760530	INSDC	DABQZN010000058.1	419	1225	-	HAM3965243.1	bacteriocin family protein	Escherichia coli	NILS 6	GCA_014462115.1
27760530	INSDC	DABRAN010000116.1	419	1225	-	HAM4098275.1	bacteriocin family protein	Escherichia coli	NILS 37	GCA_014461275.1
27760530	INSDC	DABRDN010000094.1	419	1225	-	HAM4440483.1	bacteriocin family protein	Escherichia coli	IAI09	GCA_014463005.1
27760530	INSDC	DABREF010000114.1	419	1225	-	HAM4585103.1	bacteriocin family protein	Escherichia coli	IAI07	GCA_014464345.1
27760530	INSDC	DABRFI010000095.1	1944	2750	+	HAM4679395.1	bacteriocin family protein	Escherichia coli	ECOR-14	GCA_014464875.1
27760530	INSDC	DABRHG010000072.1	365	1171	-	HAM4905798.1	bacteriocin family protein	Escherichia coli		GCA_014467215.1
27760530	INSDC	DABRLX010000099.1	419	1225	-	HAM5524340.1	bacteriocin family protein	Escherichia coli		GCA_014470775.1
27760530	INSDC	DABRSZ010000091.1	419	1225	-	HAM6358594.1	bacteriocin family protein	Escherichia coli		GCA_014478535.1
27760530	INSDC	DABSQD010000220.1	1354	2160	-	HAM9282203.1	bacteriocin family protein	Salmonella enterica		GCA_014575435.1
27760530	INSDC	DABTOI010000181.1	885	1691	-	HAN1903968.1	bacteriocin family protein	Escherichia coli	ST131-TUH-ECO-022	GCA_014639975.1
27760530	INSDC	DABUCD010000198.1	419	1225	-	HAN3645719.1	bacteriocin family protein	Escherichia coli		GCA_014691585.1
27760530	INSDC	DABUFV010000090.1	286	1092	+	HAN4101540.1	bacteriocin family protein	Escherichia coli		GCA_014689215.1
27760530	INSDC	DABUFY010000051.1	419	1225	-	HAN4115314.1	bacteriocin family protein	Escherichia coli		GCA_014689365.1
27760530	INSDC	DABUZU010000145.1	1271	2077	-	HAN6646495.1	bacteriocin family protein	Escherichia coli		GCA_014712035.1
27760530	INSDC	DABVII010000090.1	419	1225	-	HAN7725674.1	bacteriocin family protein	Escherichia coli	Liv16	GCA_014731615.1
27760530	INSDC	DABVLU010000135.1	365	1171	-	HAN8106449.1	bacteriocin family protein	Escherichia coli	Liv18	GCA_014735595.1
27760530	INSDC	DABWFS010000146.1	419	1225	-	HAO0639090.1	bacteriocin family protein	Escherichia coli	JIE117	GCA_014772995.1
27760530	INSDC	DABWVT010000047.1	885	1691	-	HAO2588619.1	bacteriocin family protein	Escherichia coli		GCA_014821985.1
27760530	INSDC	DABYPS010000231.1	363	1169	-	HAO7456456.1	bacteriocin family protein	Escherichia coli	Escherichia coli ARLG-4361	GCA_015041795.1
27760530	INSDC	DACAEG010000051.1	419	1225	-	HAP2098245.1	bacteriocin family protein	Escherichia coli	1.1102	GCA_015199225.1
27760530	INSDC	DACAEE010000083.1	419	1225	-	HAP2137191.1	bacteriocin family protein	Escherichia coli	1.1557	GCA_015199405.1
27760530	INSDC	DACAES010000081.1	419	1225	-	HAP2141706.1	bacteriocin family protein	Escherichia coli	1.128	GCA_015199585.1
27760530	INSDC	DACAEH010000085.1	419	1225	-	HAP2172328.1	bacteriocin family protein	Escherichia coli	1.1499	GCA_015199305.1
27760530	INSDC	DACAON010000131.1	419	1225	-	HAP3133136.1	bacteriocin family protein	Escherichia coli	hkcpe101	GCA_015290385.1
27760530	INSDC	DACYMH010000027.1	16829	17635	+	HAU7859708.1	bacteriocin family protein	Escherichia coli	IHIT31979	GCA_016107725.1
27760530	INSDC	DACYPD010000042.1	419	1225	-	HAU8189345.1	bacteriocin family protein	Escherichia coli	IHIT32073	GCA_016109185.1
27760530	INSDC	DADBUY010000036.1	2702	3508	-	HAV7330599.1	bacteriocin family protein	Salmonella enterica subsp. enterica serovar Typhimurium	2954A	GCA_016631485.1
27760530	INSDC	DADBYJ010000059.1	1134	1940	-	HAV7741860.1	bacteriocin family protein	Escherichia coli	EAEC	GCA_016656245.1
27760530	INSDC	DADBYH010000060.1	951	1757	-	HAV7746236.1	bacteriocin family protein	Escherichia coli	EPEC	GCA_016656025.1
27760530	INSDC	DADCAK010000063.1	1132	1938	-	HAV7995458.1	bacteriocin family protein	Escherichia coli	EAEC	GCA_016657505.1
27760530	INSDC	DADCCE010000059.1	1946	2752	+	HAV8190603.1	bacteriocin family protein	Escherichia coli		GCA_016660105.1
27760530	INSDC	DADCDR010000093.1	1121	1927	-	HAV8369897.1	bacteriocin family protein	Escherichia coli		GCA_016660765.1
27760530	INSDC	DADCEE010000077.1	1945	2751	+	HAV8423294.1	bacteriocin family protein	Escherichia coli	ETEC	GCA_016661245.1
27760530	INSDC	DADCIX010000050.1	885	1691	-	HAV9000813.1	bacteriocin family protein	Escherichia coli		GCA_016663505.1
27760530	INSDC	DADCJA010000076.1	419	1225	-	HAV9060198.1	bacteriocin family protein	Escherichia coli		GCA_016663785.1
27760530	INSDC	DADCLG010000053.1	1134	1940	-	HAV9271664.1	bacteriocin family protein	Escherichia coli		GCA_016664765.1
27760530	INSDC	DADCNU010000040.1	2198	3004	+	HAV9592452.1	bacteriocin family protein	Escherichia coli		GCA_016666065.1
27760530	INSDC	DADCOA010000062.1	885	1691	-	HAV9651171.1	bacteriocin family protein	Escherichia coli		GCA_016666225.1
27760530	INSDC	DADCPX010000052.1	1014	1820	-	HAV9864138.1	bacteriocin family protein	Escherichia coli	EIEC	GCA_016667105.1
27760530	INSDC	DADCQL010000086.1	885	1691	-	HAV9905208.1	bacteriocin family protein	Escherichia coli		GCA_016667445.1
27760530	INSDC	DADCRV010000051.1	943	1749	-	HAW0114457.1	bacteriocin family protein	Escherichia coli		GCA_016668205.1
27760530	INSDC	DADCUA010000068.1	1134	1940	-	HAW0312236.1	bacteriocin family protein	Escherichia coli	STEC	GCA_016669405.1
27760530	INSDC	DADCVW010000045.1	1014	1820	-	HAW0569758.1	bacteriocin family protein	Escherichia coli	DAEC	GCA_016670325.1
27760530	INSDC	DADDAN010000046.1	1014	1820	-	HAW1132356.1	bacteriocin family protein	Escherichia coli	EPEC	GCA_016672685.1
27760530	INSDC	DADDCN010000058.1	951	1757	-	HAW1313933.1	bacteriocin family protein	Escherichia coli	EPEC	GCA_016674035.1
27760530	INSDC	DADDFW010000089.1	419	1225	-	HAW1714023.1	bacteriocin family protein	Escherichia coli		GCA_016675635.1
27760530	INSDC	DADDFR010000082.1	419	1225	-	HAW1741909.1	bacteriocin family protein	Escherichia coli		GCA_016675725.1
27760530	INSDC	DADDIV010000057.1	1014	1820	-	HAW2129397.1	bacteriocin family protein	Escherichia coli	ETEC	GCA_016677375.1
27760530	INSDC	DADDKQ010000088.1	885	1691	-	HAW2306464.1	bacteriocin family protein	Escherichia coli		GCA_016678185.1
27760530	INSDC	DADDKL010000058.1	1014	1820	-	HAW2323971.1	bacteriocin family protein	Escherichia coli	ETEC	GCA_016678275.1
27760530	INSDC	DADDQC010000032.1	1946	2752	+	HAW2979433.1	bacteriocin family protein	Escherichia coli		GCA_016682035.1
27760530	INSDC	DADDTP010000071.1	1621	2427	+	HAW3379810.1	bacteriocin family protein	Escherichia coli		GCA_016683675.1
27760530	INSDC	DADDXQ010000032.1	90	896	+	HAW3887024.1	bacteriocin family protein	Escherichia coli		GCA_016685695.1
27760530	INSDC	DADDYP010000058.1	885	1691	-	HAW4010299.1	bacteriocin family protein	Escherichia coli		GCA_016685895.1
27760530	INSDC	DADEHH010000076.1	940	1746	-	HAW5092632.1	bacteriocin family protein	Escherichia coli	ETEC	GCA_016692555.1
27760530	INSDC	DADEKW010000090.1	344	1150	-	HAW5484921.1	bacteriocin family protein	Escherichia coli	EAEC	GCA_016694375.1
27760530	INSDC	DADELC010000075.1	1131	1937	-	HAW5527182.1	bacteriocin family protein	Escherichia coli	EIEC	GCA_016694595.1
27760530	INSDC	DADELH010000058.1	1014	1820	-	HAW5536330.1	bacteriocin family protein	Escherichia coli	ETEC	GCA_016694915.1
27760530	INSDC	DADERI010000049.1	1944	2750	+	HAW6276711.1	bacteriocin family protein	Escherichia coli		GCA_016734105.1
27760530	INSDC	DADEZU010000142.1	419	1225	-	HAW7255217.1	bacteriocin family protein	Escherichia coli		GCA_016850965.1
27760530	INSDC	DADFAD010000109.1	1031	1837	-	HAW7297434.1	bacteriocin family protein	Escherichia coli		GCA_016851145.1
27760530	INSDC	DADFBF010000093.1	1621	2427	+	HAW7429537.1	bacteriocin family protein	Escherichia coli		GCA_016851725.1
27760530	INSDC	DADFBK010000076.1	2449	3255	-	HAW7452766.1	bacteriocin family protein	Escherichia coli		GCA_016851785.1
27760530	INSDC	DADFGB010000049.1	761	1567	-	HAW8042090.1	bacteriocin family protein	Escherichia coli		GCA_016855145.1
27760530	INSDC	DADFJT010000103.1	1009	1815	-	HAW8492722.1	bacteriocin family protein	Escherichia coli		GCA_016857545.1
27760530	INSDC	DADHHN010000095.1	1032	1838	-	HAX4304194.1	bacteriocin family protein	Escherichia coli	SewageB-025	GCA_017013235.1
27760530	INSDC	DADHHS010000093.1	1032	1838	-	HAX4322323.1	bacteriocin family protein	Escherichia coli	SewageB-032	GCA_017013095.1
27760530	INSDC	DADHLP010000124.1	2449	3255	-	HAX4801537.1	bacteriocin family protein	Escherichia coli	KIYOTAKE-079	GCA_017016815.1
27760530	INSDC	DADHSA010000129.1	2434	3240	-	HAX5618219.1	bacteriocin family protein	Escherichia coli O157	CEC04061	GCA_017026895.1
27760530	INSDC	DADIKQ010000067.1	885	1691	-	HAX7998966.1	bacteriocin family protein	Escherichia coli	E378R	GCA_017054535.1
27760530	INSDC	DADIMT010000069.1	885	1691	-	HAX8279345.1	bacteriocin family protein	Escherichia coli	E223	GCA_017055295.1
27760530	INSDC	DADINH010000083.1	885	1691	-	HAX8335432.1	bacteriocin family protein	Escherichia coli	E402	GCA_017055675.1
27760530	INSDC	DADINP010000099.1	508	1314	-	HAX8382779.1	bacteriocin family protein	Escherichia coli	E43	GCA_017055795.1
27760530	INSDC	DADIPD010000069.1	419	1225	-	HAX8611711.1	bacteriocin family protein	Escherichia coli	E116	GCA_017056895.1
27760530	INSDC	DADJBW010000032.1	14467	15273	+	HAY0181334.1	bacteriocin family protein	Escherichia coli		GCA_017075075.1
27760530	INSDC	DADKOC010000104.1	391	1197	-	HAY4187189.1	bacteriocin family protein	Escherichia coli	VREC0176	GCA_017144495.1
27760530	INSDC	DADKSR010000033.1	1945	2751	+	HAY4717522.1	bacteriocin family protein	Escherichia coli	VREC0076	GCA_017171295.1
27760530	INSDC	DADKWO010000136.1	419	1225	-	HAY5212527.1	bacteriocin family protein	Escherichia coli	VREC0034	GCA_017179035.1
27760530	INSDC	DADRKF010000039.1	7090	7896	+	HBA2730115.1	bacteriocin family protein	Escherichia coli		GCA_017721175.1
27760530	INSDC	DADRKH010000042.1	6361	7167	+	HBA2744136.1	bacteriocin family protein	Escherichia coli		GCA_017721115.1
27760530	INSDC	DADRLI010000056.1	434	1240	+	HBA2868384.1	bacteriocin family protein	Escherichia coli		GCA_017721875.1
27760530	INSDC	DADRPL010000041.1	364	1170	-	HBA3368498.1	bacteriocin family protein	Escherichia coli		GCA_017728595.1
27760530	INSDC	DADRRG010000066.1	384	1190	-	HBA3588928.1	bacteriocin family protein	Escherichia coli	ST-15-	GCA_017729395.1
27760530	INSDC	DADRVZ010000046.1	885	1691	-	HBA4156579.1	bacteriocin family protein	Escherichia coli	ST-7-7	GCA_017732235.1
27760530	INSDC	DADSLB010000066.1	758	1564	-	HBA5993765.1	bacteriocin family protein	Escherichia coli		GCA_017756225.1
27760530	INSDC	DADSYY010000176.1	835	1641	-	HBA7696870.1	bacteriocin family protein	Escherichia coli	LGE0966	GCA_017766505.1
27760530	INSDC	DADTJK010000057.1	2091	2897	+	HBA8971580.1	bacteriocin family protein	Escherichia coli	LGE1787	GCA_017772025.1
27760530	INSDC	DADTXW010000145.1	419	1225	-	HBB0701561.1	bacteriocin family protein	Escherichia coli		GCA_017781225.1
27760530	INSDC	DADTZE010000167.1	540	1346	-	HBB0861173.1	bacteriocin family protein	Escherichia coli		GCA_017781825.1
27760530	INSDC	DADUNZ010000145.1	365	1171	-	HBB2689256.1	bacteriocin family protein	Escherichia coli		GCA_017821755.1
27760530	INSDC	DADUOP010000105.1	821	1627	-	HBB2770177.1	bacteriocin family protein	Escherichia coli		GCA_017822035.1
27760530	INSDC	DADUWN010000123.1	885	1691	-	HBB3788901.1	bacteriocin family protein	Escherichia coli	ST-87-1	GCA_017881825.1
27760530	INSDC	DADVFC010000077.1	419	1225	-	HBB4825803.1	bacteriocin family protein	Escherichia coli	20-MO00018-0	GCA_017909325.1
27760530	INSDC	DADWIM010000051.1	2725	3531	+	HBB8148229.1	bacteriocin family protein	Escherichia coli		GCA_018015835.1
27760530	INSDC	DADWKH010000079.1	419	1225	-	HBB8370898.1	bacteriocin family protein	Escherichia coli		GCA_018017775.1
27760530	INSDC	DADWKI010000074.1	1635	2441	-	HBB8375359.1	bacteriocin family protein	Escherichia coli		GCA_018017695.1
27760530	INSDC	DADWKJ010000059.1	365	1171	-	HBB8383841.1	bacteriocin family protein	Escherichia coli		GCA_018017755.1
27760530	INSDC	DADWLA010000105.1	915	1721	-	HBB8460485.1	bacteriocin family protein	Escherichia coli	ST-46-1	GCA_018018355.1
27760530	INSDC	DADWLV010000088.1	419	1225	-	HBB8562699.1	bacteriocin family protein	Escherichia coli	isol015	GCA_018019135.1
27760530	INSDC	DADWPU010000076.1	395	1201	-	HBB9029872.1	bacteriocin family protein	Escherichia coli	E253	GCA_018023135.1
27760530	INSDC	DADWVR010000089.1	885	1691	-	HBB9732426.1	bacteriocin family protein	Escherichia coli		GCA_018029165.1
27760530	INSDC	DADWWP010000093.1	885	1691	-	HBB9840710.1	bacteriocin family protein	Escherichia coli		GCA_018029365.1
27760530	INSDC	DADWWT010000097.1	1524	2330	+	HBB9863708.1	bacteriocin family protein	Escherichia coli		GCA_018029405.1
27760530	INSDC	DADYZD010000093.1	363	1169	-	HBC5444857.1	bacteriocin family protein	Escherichia coli	Escherichia coli	GCA_018156685.1
27760530	INSDC	DADZAI010000098.1	384	1190	-	HBC5586241.1	bacteriocin family protein	Escherichia coli	Escherichia coli	GCA_018157315.1
27760530	INSDC	DADZBG010000077.1	384	1190	-	HBC5706360.1	bacteriocin family protein	Escherichia coli	Escherichia coli	GCA_018157815.1
27760530	INSDC	DADZHX010000094.1	363	1169	-	HBC6502679.1	bacteriocin family protein	Escherichia coli	Escherichia coli	GCA_018161235.1
27760530	INSDC	DADZUF010000093.1	885	1691	-	HBC7886588.1	bacteriocin family protein	Escherichia coli	Escherichia coli	GCA_018167895.1
27760530	INSDC	DAEACE010000116.1	1051	1857	-	HBC8786112.1	bacteriocin family protein	Escherichia coli	Escherichia coli	GCA_018180575.1
27760530	INSDC	DAEACK010000106.1	363	1169	-	HBC8819952.1	bacteriocin family protein	Escherichia coli	Escherichia coli	GCA_018180815.1
27760530	INSDC	DAEACO010000093.1	363	1169	-	HBC8867924.1	bacteriocin family protein	Escherichia coli	Escherichia coli	GCA_018180935.1
27760530	INSDC	DAEAGS010000102.1	433	1239	-	HBC9296707.1	bacteriocin family protein	Escherichia coli	Escherichia coli	GCA_018185155.1
27760530	INSDC	DAEAYY010000062.1	560	1366	-	HBD1402702.1	bacteriocin family protein	Escherichia coli		GCA_018317305.1
27760530	INSDC	DAEAZV010000060.1	560	1366	-	HBD1463532.1	bacteriocin family protein	Escherichia coli		GCA_018317805.1
27760530	INSDC	DAEBAG010000057.1	756	1562	-	HBD1528777.1	bacteriocin family protein	Escherichia coli		GCA_018318005.1
27760530	INSDC	DAEBFB010000072.1	365	1171	-	HBD2142419.1	bacteriocin family protein	Escherichia coli	H157	GCA_018343315.1
27760530	INSDC	DAEBKV010000085.1	1927	2733	+	HBD2760621.1	bacteriocin family protein	Escherichia coli	EPEC	GCA_018350495.1
27760530	INSDC	DAEBLZ010000061.1	1328	2134	+	HBD2944324.1	bacteriocin family protein	Escherichia coli		GCA_018350875.1
27760530	INSDC	DAEBQC010000072.1	2997	3803	-	HBD3490156.1	bacteriocin family protein	Escherichia coli	110704008	GCA_018390855.1
27760530	INSDC	DAEBRC010000072.1	2997	3803	-	HBD3605453.1	bacteriocin family protein	Escherichia coli	110704002	GCA_018395395.1
27760530	INSDC	DAEBRI010000036.1	12754	13560	+	HBD3665628.1	bacteriocin family protein	Escherichia coli	202904001	GCA_018395355.1
27760530	INSDC	DAECCI010000075.1	457	1263	-	HBD4996283.1	bacteriocin family protein	Escherichia coli	7	GCA_018458865.1
27760530	INSDC	DAECFG010000191.1	706	1512	-	HBD5347230.1	bacteriocin family protein	Escherichia coli	4	GCA_018460425.1
27760530	INSDC	DAECFV010000061.1	457	1263	-	HBD5389572.1	bacteriocin family protein	Escherichia coli	6	GCA_018460465.1
27760530	INSDC	DAECFU010000055.1	457	1263	-	HBD5426703.1	bacteriocin family protein	Escherichia coli	8	GCA_018460485.1
27760530	INSDC	DAECJZ010000100.1	885	1691	-	HBD5928125.1	bacteriocin family protein	Escherichia coli	R3-EC212	GCA_018463425.1
27760530	INSDC	DAEFAP010000101.1	851	1657	-	HBE2833005.1	bacteriocin family protein	Escherichia coli	E6260046_2014	GCA_018549935.1
27760530	INSDC	DAEFPH010000067.1	539	1345	-	HBE4672559.1	bacteriocin family protein	Escherichia coli	206303010_S34	GCA_018562035.1
27760530	INSDC	DAEFRL010000034.1	12754	13560	+	HBE4899525.1	bacteriocin family protein	Escherichia coli	202904006	GCA_018564145.1
27760530	INSDC	DAEFTD010000070.1	2997	3803	-	HBE5142094.1	bacteriocin family protein	Escherichia coli	110704022	GCA_018564385.1
27760530	INSDC	DAEFWY010000080.1	530	1336	-	HBE5604475.1	bacteriocin family protein	Escherichia coli	180510_0816_S1_L001	GCA_018567545.1
27760530	INSDC	DAEFYF010000034.1	12754	13560	+	HBE5765244.1	bacteriocin family protein	Escherichia coli	202904007	GCA_018568125.1
27760530	INSDC	DAEFZF010000073.1	419	1225	-	HBE5872895.1	bacteriocin family protein	Escherichia coli	340104004	GCA_018569155.1
27760530	INSDC	DAEFZR010000038.1	785	1591	-	HBE5948992.1	bacteriocin family protein	Escherichia coli	341304004	GCA_018573605.1
27760530	INSDC	DAEGAD010000043.1	7090	7896	+	HBE5987101.1	bacteriocin family protein	Escherichia coli		GCA_018577555.1
27760530	INSDC	DAEGED010000034.1	700	1506	-	HBE6475374.1	bacteriocin family protein	Escherichia coli	341304002	GCA_018579805.1
27760530	INSDC	DAEGEI010000049.1	419	1225	-	HBE6504441.1	bacteriocin family protein	Escherichia coli	340104006	GCA_018580335.1
27760530	INSDC	DAEGFE010000034.1	12754	13560	+	HBE6597511.1	bacteriocin family protein	Escherichia coli	202904010	GCA_018581065.1
27760530	INSDC	DAEGFJ010000071.1	419	1225	-	HBE6639355.1	bacteriocin family protein	Escherichia coli	111604010	GCA_018581285.1
27760530	INSDC	DAEGFM010000034.1	12754	13560	+	HBE6643870.1	bacteriocin family protein	Escherichia coli	202704002	GCA_018581005.1
27760530	INSDC	DAEGGA010000037.1	1945	2751	+	HBE6706391.1	bacteriocin family protein	Escherichia coli	110004004	GCA_018581525.1
27760530	INSDC	DAEGGC010000034.1	12754	13560	+	HBE6711209.1	bacteriocin family protein	Escherichia coli	202904008	GCA_018581085.1
27760530	INSDC	DAEGGG010000035.1	12754	13560	+	HBE6730045.1	bacteriocin family protein	Escherichia coli	202904009	GCA_018581105.1
27760530	INSDC	DAETMG010000083.1	1569	2375	-	HBI2634423.1	bacteriocin family protein	Escherichia coli		GCA_019327465.1
27760530	INSDC	DAEVWB010000057.1	1776	2582	-	HBI9411160.1	bacteriocin family protein	Escherichia coli	169757	GCA_019919705.1
27760530	INSDC	DAEVYK010000136.1	1328	2134	+	HBI9723687.1	bacteriocin family protein	Escherichia coli		GCA_019961995.1
27760530	INSDC	DAEVYP010000219.1	1328	2134	+	HBI9733209.1	bacteriocin family protein	Escherichia coli		GCA_019961955.1
27760530	INSDC	DAEVYS010000332.1	42	848	+	HBI9756636.1	bacteriocin family protein	Escherichia coli		GCA_019962135.1
27760530	INSDC	DAEVYV010000216.1	1328	2134	+	HBI9765659.1	bacteriocin family protein	Escherichia coli		GCA_019962175.1
27760530	INSDC	DAEWBI010000093.1	540	1346	-	HBJ0083498.1	bacteriocin family protein	Escherichia coli		GCA_019978825.1
27760530	INSDC	DAEWDX010000069.1	2584	3390	-	HBJ0383651.1	bacteriocin family protein	Escherichia coli		GCA_019980935.1
27760530	INSDC	DAEWKP010000101.1	540	1346	-	HBJ1160923.1	bacteriocin family protein	Escherichia coli		GCA_019992955.1
27760530	INSDC	DAEWMR010000117.1	2583	3389	-	HBJ1410096.1	bacteriocin family protein	Escherichia coli		GCA_019996365.1
27760530	INSDC	DAFAEK010000073.1	1152	1958	-	HBK1415000.1	bacteriocin family protein	Escherichia coli		GCA_020297765.1
27760530	INSDC	DAFDJO010000102.1	4911	5717	-	HBK9109058.1	bacteriocin family protein	Escherichia coli		GCA_020855435.1
27760530	INSDC	DAFDJM010000076.1	419	1225	-	HBK9123064.1	bacteriocin family protein	Escherichia coli		GCA_020855375.1
27760530	INSDC	DAFDLL010000131.1	1271	2077	-	HBK9348704.1	bacteriocin family protein	Escherichia coli		GCA_020856435.1
27760530	INSDC	DAFDOJ010000104.1	4911	5717	-	HBK9685116.1	bacteriocin family protein	Escherichia coli		GCA_020862625.1
27760530	INSDC	DAFDSH010000083.1	419	1225	-	HBL0172521.1	bacteriocin family protein	Escherichia coli		GCA_020869895.1
27760530	INSDC	DAFDSN010000134.1	1271	2077	-	HBL0202157.1	bacteriocin family protein	Escherichia coli		GCA_020869995.1
27760530	INSDC	DAFDSQ010000138.1	345	1151	-	HBL0220652.1	bacteriocin family protein	Escherichia coli		GCA_020870075.1
27760530	INSDC	DAFDTS010000112.1	885	1691	-	HBL0349482.1	bacteriocin family protein	Escherichia coli		GCA_020870675.1
27760530	INSDC	DAFGSR010000045.1	1942	2748	+	HBL7602262.1	bacteriocin family protein	Escherichia coli	Eco04589	GCA_021086285.1
27760530	INSDC	DAFKXM010000085.1	772	1578	-	HBM8289822.1	bacteriocin family protein	Escherichia coli		GCA_021418045.1
27760530	INSDC	DAFKWM010000092.1	1028	1834	-	HBM9245873.1	bacteriocin family protein	Escherichia coli		GCA_021425965.1
27760530	INSDC	DAFLSB010000087.1	1131	1937	-	HBN0506640.1	bacteriocin family protein	Escherichia coli		GCA_021453525.1
27760530	INSDC	DAFLSO010000097.1	419	1225	-	HBN0537574.1	bacteriocin family protein	Escherichia coli		GCA_021454585.1
27760530	INSDC	DAFNEV010000092.1	1621	2427	+	HBN5224526.1	bacteriocin family protein	Escherichia coli	69078	GCA_021542115.1
27760530	INSDC	DAFUKO010000047.1	2208	3014	+	HBQ3552954.1	bacteriocin family protein	Salmonella enterica subsp. enterica serovar Senftenberg	18-012180-052	GCA_021854905.1
27760530	INSDC	DAFUNB010000060.1	2521	3327	-	HBQ3875343.1	bacteriocin family protein	Salmonella enterica subsp. enterica serovar Senftenberg	18-006979-178	GCA_021856245.1
27760530	INSDC	DAFUNM010000035.1	4260	5066	+	HBQ3911028.1	bacteriocin family protein	Klebsiella pneumoniae	SPARK_2879_C1	GCA_021856425.1
27760530	INSDC	DAFWIT010000066.1	2811	3617	-	HBR0348032.1	bacteriocin family protein	Klebsiella pneumoniae		GCA_021905795.1
27760530	INSDC	DAGGFD010000118.1	2449	3255	-	HBU6604734.1	bacteriocin family protein	Escherichia coli	89967	GCA_022101635.1
27760530	INSDC	DAGGTV010000075.1	1621	2427	+	HBU8613759.1	bacteriocin family protein	Escherichia coli	268556	GCA_022110695.1
27760530	INSDC	DAGHFT010000052.1	1943	2749	+	HBV0190024.1	bacteriocin family protein	Escherichia coli		GCA_022118455.1
27760530	INSDC	DAGHGN010000106.1	523	1329	-	HBV0232252.1	bacteriocin family protein	Escherichia coli		GCA_022118915.1
27760530	INSDC	DAGHHL010000093.1	540	1346	-	HBV0392980.1	bacteriocin family protein	Escherichia coli		GCA_022119295.1
27760530	INSDC	DAGHIG010000096.1	540	1346	-	HBV0485981.1	bacteriocin family protein	Escherichia coli		GCA_022119735.1
27760530	INSDC	DAGHPT010000152.1	419	1225	-	HBV1486617.1	bacteriocin family protein	Escherichia coli	133168	GCA_022124265.1
27760530	INSDC	DAGJLU010000082.1	885	1691	-	HBV8255232.1	bacteriocin family protein	Escherichia coli	73186	GCA_022159715.1
27760530	INSDC	DAGMXR010000021.1	878	1684	-	HBX1037961.1	bacteriocin family protein	Salmonella enterica	S-133-2015	GCA_022223005.1
27760530	INSDC	DAGUOT010000144.1	1328	2134	+	HBZ8182700.1	bacteriocin family protein	Escherichia coli		GCA_022501985.1
27760530	INSDC	DAGUTJ010000150.1	885	1691	-	HBZ8731826.1	bacteriocin family protein	Escherichia coli		GCA_022517445.1
27760530	INSDC	DAGUVF010000148.1	885	1691	-	HBZ8990718.1	bacteriocin family protein	Escherichia coli		GCA_022518465.1
27760530	INSDC	DAGUYI010000147.1	885	1691	-	HBZ9455693.1	bacteriocin family protein	Escherichia coli		GCA_022520005.1
27760530	INSDC	DAGVLN010000150.1	885	1691	-	HCA1331207.1	bacteriocin family protein	Escherichia coli		GCA_022530105.1
27760530	INSDC	DAGVRU010000152.1	885	1691	-	HCA2215939.1	bacteriocin family protein	Escherichia coli		GCA_022534235.1
27760530	INSDC	DAGVUR010000100.1	4911	5717	-	HCA2641184.1	bacteriocin family protein	Escherichia coli		GCA_022535675.1
27760530	INSDC	DAGVYM010000034.1	1946	2752	+	HCA3150862.1	bacteriocin family protein	Salmonella enterica	DTU2016_2136_PRJ1067_Salmonella_ssp_F15_180_1_1526	GCA_022537865.1
27760530	INSDC	DAGXJK010000157.1	419	1225	-	HCA4557888.1	bacteriocin family protein	Escherichia coli	microbial	GCA_022686855.1
27760530	INSDC	DAGYBB010000092.1	1569	2375	-	HCA6557659.1	bacteriocin family protein	Escherichia coli	PF_EC09	GCA_022988225.1
27760530	INSDC	DAGZRL010000002.1	291794	292600	+	HCB2158372.1	bacteriocin family protein	Escherichia coli	2186	GCA_023036815.1
27760530	INSDC	DAGZVO010000049.1	419	1225	-	HCB2704006.1	bacteriocin family protein	Escherichia coli	58	GCA_023039035.1
27760530	INSDC	DAHABK010000117.1	885	1691	-	HCB3465130.1	bacteriocin family protein	Escherichia coli	216	GCA_023042275.1
27760530	INSDC	DAHETG010000067.1	429	1235	-	HCC7765285.1	bacteriocin family protein	Escherichia coli	3076	GCA_023453285.1
27760530	INSDC	DAHIMX010000166.1	451	1257	-	HCD3951936.1	bacteriocin family protein	Escherichia coli		GCA_023596445.1
27760530	INSDC	DAHKFG010000136.1	419	1225	-	HCD8860866.1	bacteriocin family protein	Escherichia coli		GCA_023730115.1
27760530	INSDC	DAIFMO010000059.1	1134	1940	-	HCH7586497.1	bacteriocin family protein	Escherichia coli	DAEC/EAEC	GCA_024267215.1
27760530	INSDC	DAIFMQ010000044.1	1014	1820	-	HCH7599582.1	bacteriocin family protein	Escherichia coli	DAEC/EAEC	GCA_024267255.1
27760530	INSDC	DAIHLU010000007.1	1944	2750	+	HCI3223180.1	bacteriocin family protein	Salmonella enterica	BRCH23-C2C10	GCA_024363715.1
27760530	INSDC	DAIIVA010000076.1	532	1338	-	HCI7801964.1	bacteriocin family protein	Escherichia coli	DAEC/EAEC	GCA_024449505.1
27760530	INSDC	DAIIVN010000043.1	1014	1820	-	HCI7855727.1	bacteriocin family protein	Escherichia coli	DAEC/EAEC	GCA_024450085.1
27760530	INSDC	DAIIWR010000062.1	1134	1940	-	HCI8012760.1	bacteriocin family protein	Escherichia coli	DAEC/EAEC	GCA_024452115.1
27760530	INSDC	DAIIZW010000043.1	1014	1820	-	HCI8427100.1	bacteriocin family protein	Escherichia coli	EPEC	GCA_024454295.1
27760530	INSDC	DAIJAV010000090.1	344	1150	-	HCI8573184.1	bacteriocin family protein	Escherichia coli	DAEC/EAEC	GCA_024456195.1
27760530	INSDC	DAIKSU010000008.1	1944	2750	+	HCJ4178852.1	bacteriocin family protein	Salmonella enterica	BRCH23-C2B09	GCA_024530455.1
27760530	INSDC	DAILGX010000025.1	220	1026	-	HCJ5696144.1	bacteriocin family protein	Escherichia coli		GCA_024612315.1
27760530	INSDC	DAIUQL010000070.1	1943	2749	+	HCJ8297699.1	bacteriocin family protein	Escherichia coli		GCA_024672935.1
27760530	INSDC	DAIUYK010000052.1	2179	2985	+	HCJ9241582.1	bacteriocin family protein	Escherichia coli		GCA_024680195.1
27760530	INSDC	DAJAEQ010000127.1	956	1762	-	HCL6013428.1	bacteriocin family protein	Escherichia coli	41A19CPO011	GCA_025035465.1
27760530	INSDC	DAJARN010000113.1	457	1263	-	HCL7664971.1	bacteriocin family protein	Escherichia coli		GCA_025044095.1
27760530	INSDC	DAJBCO010000018.1	1946	2752	+	HCL9026110.1	bacteriocin family protein	Escherichia coli		GCA_025051575.1
27760530	INSDC	DAJEQP010000090.1	365	1171	-	HCN0829184.1	bacteriocin family protein	Escherichia coli	163310	GCA_025254315.1
27760530	INSDC	DAJEQU010000120.1	758	1564	-	HCN0848813.1	bacteriocin family protein	Escherichia coli	170209	GCA_025254405.1
27760530	INSDC	DAJEZZ010000066.1	943	1749	-	HCN2026217.1	bacteriocin family protein	Escherichia coli	163302	GCA_025264525.1
27760530	INSDC	DAJFDZ010000111.1	365	1171	-	HCN2538856.1	bacteriocin family protein	Escherichia coli	245004	GCA_025267195.1
27760530	INSDC	DAJFLG010000074.1	556	1362	-	HCN3531619.1	bacteriocin family protein	Escherichia coli	196486	GCA_025271195.1
27760530	INSDC	DAJFPE010000131.1	419	1225	-	HCN4092401.1	bacteriocin family protein	Escherichia coli	161220	GCA_025273395.1
27760530	INSDC	DAJFPP010000126.1	885	1691	-	HCN4146641.1	bacteriocin family protein	Escherichia coli	170230	GCA_025273515.1
27760530	INSDC	DAJFRZ010000090.1	419	1225	-	HCN4475070.1	bacteriocin family protein	Escherichia coli	157187	GCA_025274815.1
27760530	INSDC	DAJGLG010000109.1	1328	2134	+	HCN6886140.1	bacteriocin family protein	Escherichia coli	UCBerkRS1103	GCA_025285475.1
27760530	INSDC	DAJGLH010000134.1	1328	2134	+	HCN6890474.1	bacteriocin family protein	Escherichia coli	UCBerkRS1106	GCA_025285555.1
27760530	INSDC	DAJHEE010000102.1	868	1674	-	HCN9251591.1	bacteriocin family protein	Escherichia coli	UCBerk62	GCA_025298615.1
27760530	INSDC	DAJHSB010000140.1	419	1225	-	HCO0985875.1	bacteriocin family protein	Escherichia coli		GCA_025323365.1
27760530	INSDC	DAJHSG010000080.1	1944	2750	+	HCO1015042.1	bacteriocin family protein	Escherichia coli		GCA_025323525.1
27760530	INSDC	DAJIOK010000141.1	455	1261	-	HCO3758320.1	bacteriocin family protein	Escherichia coli	ESBL056	GCA_025372325.1
27760530	INSDC	DAJIPD010000027.1	63100	63906	-	HCO3841243.1	bacteriocin family protein	Escherichia coli	ESBL075	GCA_025372675.1
27760530	INSDC	DAJIPK010000143.1	455	1261	-	HCO3886809.1	bacteriocin family protein	Escherichia coli	ESBL055	GCA_025372875.1
27760530	INSDC	DAJJEM010000039.1	13569	14375	+	HCO5718549.1	bacteriocin family protein	Escherichia coli		GCA_025401215.1
27760530	INSDC	DAJJQD010000084.1	419	1225	-	HCO7185371.1	bacteriocin family protein	Escherichia coli		GCA_025425895.1
27760530	INSDC	DAJKQM010000110.1	419	1225	-	HCP0481362.1	bacteriocin family protein	Escherichia coli	UZB126	GCA_025468215.1
27760530	INSDC	DAJKUY010000102.1	2449	3255	-	HCP1018887.1	bacteriocin family protein	Escherichia coli	UZB123	GCA_025472495.1
27760530	INSDC	DAJKVB010000087.1	419	1225	-	HCP1038022.1	bacteriocin family protein	Escherichia coli	UZB211	GCA_025472535.1
27760530	INSDC	DAJKXM010000122.1	419	1225	-	HCP1335673.1	bacteriocin family protein	Escherichia coli	TC_RIVER5	GCA_025491705.1
27760530	INSDC	DAJLCB010000062.1	1980	2786	-	HCP1899129.1	bacteriocin family protein	Escherichia coli	AMP__INF13	GCA_025495185.1
27760530	INSDC	DAJMSC010000103.1	1138	1944	+	HCP6344180.1	bacteriocin family protein	Escherichia coli		GCA_025608405.1
27760530	INSDC	DAJMSX010000067.1	885	1691	-	HCP6445960.1	bacteriocin family protein	Escherichia coli		GCA_025608875.1
27760530	INSDC	DAJMUA010000073.1	885	1691	-	HCP6566170.1	bacteriocin family protein	Escherichia coli		GCA_025609455.1
27760530	INSDC	DAJMUN010000041.1	2074	2880	+	HCP6623631.1	bacteriocin family protein	Escherichia coli		GCA_025609695.1
27760530	INSDC	DAJMUQ010000073.1	885	1691	-	HCP6628067.1	bacteriocin family protein	Escherichia coli		GCA_025609755.1
27760530	INSDC	DAJMVI010000068.1	885	1691	-	HCP6722162.1	bacteriocin family protein	Escherichia coli		GCA_025610135.1
27760530	INSDC	DAJMVN010000069.1	885	1691	-	HCP6739560.1	bacteriocin family protein	Escherichia coli		GCA_025610215.1
27760530	INSDC	DAJMXA010000012.1	1947	2753	+	HCP6915115.1	bacteriocin family protein	Escherichia coli		GCA_025611195.1
27760530	INSDC	DAJMXH010000044.1	1947	2753	+	HCP6944577.1	bacteriocin family protein	Escherichia coli		GCA_025611455.1
27760530	INSDC	DAJNEA010000057.1	419	1225	-	HCP7709671.1	bacteriocin family protein	Escherichia coli		GCA_025625165.1
27760530	INSDC	DAJNGP010000075.1	1123	1929	-	HCP8036175.1	bacteriocin family protein	Escherichia coli		GCA_025632325.1
27760530	INSDC	DAJNKS010000068.1	1152	1958	-	HCP8555868.1	bacteriocin family protein	Escherichia coli		GCA_025636305.1
27760530	INSDC	DAJNOG010000075.1	419	1225	-	HCP9001719.1	bacteriocin family protein	Escherichia coli		GCA_025638125.1
27760530	INSDC	DAJNVE010000049.1	1301	2107	-	HCP9878774.1	bacteriocin family protein	Escherichia coli		GCA_025641765.1
27760530	INSDC	DAJNVZ010000068.1	409	1215	-	HCP9988918.1	bacteriocin family protein	Escherichia coli	6164 x4	GCA_025666725.1
27760530	INSDC	DAJNWU010000086.1	364	1170	-	HCQ0050996.1	bacteriocin family protein	Escherichia coli	4977x2	GCA_025667345.1
27760530	INSDC	DAJNWO010000065.1	419	1225	-	HCQ0076232.1	bacteriocin family protein	Escherichia coli	386-10x2	GCA_025667325.1
27760530	INSDC	DAJNXF010000090.1	885	1691	-	HCQ0099668.1	bacteriocin family protein	Escherichia coli	KUSWP011	GCA_025668065.1
27760530	INSDC	DAJNXH010000132.1	1118	1924	-	HCQ0140340.1	bacteriocin family protein	Escherichia coli	KUSWP022	GCA_025668145.1
27760530	INSDC	DAJNXP010000065.1	419	1225	-	HCQ0176876.1	bacteriocin family protein	Escherichia coli	7450x4	GCA_025668825.1
27760530	INSDC	DAJNYN010000146.1	419	1225	-	HCQ0290169.1	bacteriocin family protein	Escherichia coli	385-11	GCA_025670365.1
27760530	INSDC	DAJPPI010000025.1	1946	2752	+	HCQ4538732.1	bacteriocin family protein	Escherichia coli		GCA_025825535.1
27760530	INSDC	DAJPPH010000035.1	1946	2752	+	HCQ4557725.1	bacteriocin family protein	Escherichia coli		GCA_025825515.1
27760530	INSDC	DAJQKN010000050.1	14849	15655	+	HCQ6918871.1	bacteriocin family protein	Escherichia coli		GCA_025876505.1
27760530	INSDC	DAJQQK010000142.1	1472	2278	+	HCQ7676959.1	bacteriocin family protein	Escherichia coli		GCA_025879565.1
27760530	INSDC	DAJWSO010000064.1	419	1225	-	HCS4546173.1	bacteriocin family protein	Escherichia coli		GCA_026188815.1
27760530	INSDC	DAJWUA010000073.1	419	1225	-	HCS4687821.1	bacteriocin family protein	Escherichia coli		GCA_026190275.1
27760530	INSDC	DAJWUX010000070.1	419	1225	-	HCS4837882.1	bacteriocin family protein	Escherichia coli		GCA_026194645.1
27760530	INSDC	DAJWVZ010000089.1	419	1225	-	HCS4977054.1	bacteriocin family protein	Escherichia coli		GCA_026204615.1
27760530	INSDC	DAJWWR010000091.1	512	1318	-	HCS5041961.1	bacteriocin family protein	Escherichia coli		GCA_026205015.1
27760530	INSDC	DAJWXH010000067.1	419	1225	-	HCS5131343.1	bacteriocin family protein	Escherichia coli		GCA_026206115.1
27760530	INSDC	DAJXAL010000101.1	540	1346	-	HCS5482969.1	bacteriocin family protein	Escherichia coli		GCA_026207895.1
27760530	INSDC	DAJXCO010000071.1	419	1225	-	HCS5717517.1	bacteriocin family protein	Escherichia coli		GCA_026209095.1
27760530	INSDC	DAJXCP010000070.1	419	1225	-	HCS5750322.1	bacteriocin family protein	Escherichia coli		GCA_026209075.1
27760530	INSDC	DAJXCR010000069.1	419	1225	-	HCS5754587.1	bacteriocin family protein	Escherichia coli		GCA_026209115.1
27760530	INSDC	DAJXCV010000077.1	365	1171	-	HCS5763955.1	bacteriocin family protein	Escherichia coli		GCA_026209215.1
27760530	INSDC	DAJXCS010000070.1	419	1225	-	HCS5782163.1	bacteriocin family protein	Escherichia coli		GCA_026209175.1
27760530	INSDC	DAJXDM010000076.1	1150	1956	-	HCS5850894.1	bacteriocin family protein	Escherichia coli		GCA_026210175.1
27760530	INSDC	DAJXGE010000093.1	1621	2427	+	HCS6173843.1	bacteriocin family protein	Escherichia coli		GCA_026212975.1
27760530	INSDC	DAJXGX010000102.1	2445	3251	-	HCS6258743.1	bacteriocin family protein	Escherichia coli		GCA_026213485.1
27760530	INSDC	DAJXHT010000099.1	2445	3251	-	HCS6361648.1	bacteriocin family protein	Escherichia coli		GCA_026214005.1
27760530	INSDC	DAJXHV010000067.1	395	1201	-	HCS6366244.1	bacteriocin family protein	Escherichia coli		GCA_026214065.1
27760530	INSDC	DAJXIR010000099.1	2445	3251	-	HCS6481322.1	bacteriocin family protein	Escherichia coli		GCA_026214875.1
27760530	INSDC	DAJXKJ010000102.1	2445	3251	-	HCS6666569.1	bacteriocin family protein	Escherichia coli		GCA_026216465.1
27760530	INSDC	DAJXLQ010000080.1	364	1170	-	HCS6823233.1	bacteriocin family protein	Escherichia coli		GCA_026217175.1
27760530	INSDC	DAJXPC010000115.1	1447	2253	+	HCS7272956.1	bacteriocin family protein	Escherichia coli	N1060	GCA_026220195.1
27760530	INSDC	DAJZRG010000049.1	885	1691	-	HCT3263700.1	bacteriocin family protein	Escherichia coli		GCA_026310815.1
27760530	INSDC	DAJZUM010000108.1	885	1691	-	HCT3643323.1	bacteriocin family protein	Escherichia coli		GCA_026312495.1
27760530	INSDC	DAKAYS010000111.1	419	1225	-	HCT7178631.1	bacteriocin family protein	Escherichia coli		GCA_026332075.1
27760530	INSDC	DAKBEF010000050.1	1134	1940	-	HCT7821762.1	bacteriocin family protein	Escherichia coli		GCA_026334975.1
27760530	INSDC	DAKCKV010000115.1	958	1764	+	HCU1446627.1	bacteriocin family protein	Escherichia coli		GCA_026356495.1
27760530	INSDC	DAKDMV010000123.1	885	1691	-	HCU4785154.1	bacteriocin family protein	Escherichia coli	Extraintestinal pathogenic Escherichia coli	GCA_026381715.1
27760530	INSDC	DAKDTZ010000048.1	758	1564	-	HCU5693225.1	bacteriocin family protein	Escherichia coli	Extraintestinal pathogenic Escherichia coli	GCA_026385455.1
27760530	INSDC	DAKEAS010000070.1	885	1691	-	HCU6516518.1	bacteriocin family protein	Escherichia coli		GCA_026406785.1
27760530	INSDC	DAKEBD010000069.1	885	1691	-	HCU6533843.1	bacteriocin family protein	Escherichia coli		GCA_026407045.1
27760530	INSDC	DAKQXU010000088.1	365	1171	-	HCX4259901.1	bacteriocin family protein	Escherichia coli		GCA_026682155.1
27760530	INSDC	DAKRBG010000088.1	540	1346	-	HCX4703958.1	bacteriocin family protein	Escherichia coli		GCA_026684455.1
27760530	INSDC	DAKRFD010000161.1	1522	2328	+	HCX5190488.1	bacteriocin family protein	Escherichia coli		GCA_026686475.1
27760530	INSDC	DAKRFS010000086.1	1621	2427	+	HCX5263041.1	bacteriocin family protein	Escherichia coli		GCA_026686855.1
27760530	INSDC	DAKRIS010000179.1	1482	2288	+	HCX5636291.1	bacteriocin family protein	Escherichia coli		GCA_026688425.1
27760530	INSDC	DAKRKI010000209.1	419	1225	-	HCX5836327.1	bacteriocin family protein	Escherichia coli		GCA_026689635.1
27760530	INSDC	DALQJQ010000073.1	419	1225	-	HDC4240920.1	bacteriocin family protein	Escherichia coli		GCA_027256595.1
27760530	INSDC	DALXOO010000217.1	540	1346	-	HDD8277012.1	bacteriocin family protein	Escherichia coli		GCA_027550405.1
27760530	INSDC	DALXUZ010000093.1	540	1346	-	HDD9069380.1	bacteriocin family protein	Escherichia coli		GCA_027553745.1
27760530	INSDC	DALXZG010000119.1	789	1595	-	HDD9570742.1	bacteriocin family protein	Escherichia coli		GCA_027556065.1
27760530	INSDC	DAMVSY010000075.1	758	1564	-	HDH7405748.1	bacteriocin family protein	Escherichia coli		GCA_028021015.1
27760530	INSDC	DANERV010000024.1	885	1691	-	HDJ7968996.1	bacteriocin family protein	Escherichia coli		GCA_028470545.1
27760530	INSDC	DANESJ010000053.1	885	1691	-	HDJ8030591.1	bacteriocin family protein	Escherichia coli		GCA_028470825.1
27760530	INSDC	DANFLF010000050.1	1945	2751	+	HDK0357326.1	bacteriocin family protein	Escherichia coli		GCA_028486845.1
27760530	INSDC	DANFOM010000102.1	419	1225	-	HDK0754844.1	bacteriocin family protein	Escherichia coli		GCA_028492065.1
27760530	INSDC	DANFPV010000067.1	411	1217	-	HDK0920671.1	bacteriocin family protein	Escherichia coli		GCA_028494185.1
27760530	INSDC	DANFYE010000068.1	419	1225	-	HDK1971309.1	bacteriocin family protein	Escherichia coli		GCA_028501985.1
27760530	INSDC	DANGAT010000079.1	844	1650	-	HDK2272181.1	bacteriocin family protein	Escherichia coli		GCA_028503325.1
27760530	INSDC	DANGCK010000087.1	2449	3255	-	HDK2467464.1	bacteriocin family protein	Escherichia coli		GCA_028504105.1
27760530	INSDC	DANGDC010000073.1	419	1225	-	HDK2558050.1	bacteriocin family protein	Escherichia coli		GCA_028504485.1
27760530	INSDC	DANGDE010000061.1	419	1225	-	HDK2567310.1	bacteriocin family protein	Escherichia coli		GCA_028504565.1
27760530	INSDC	DANKZZ010000086.1	419	1225	-	HDL3841441.1	bacteriocin family protein	Escherichia coli	PPO79	GCA_028794965.1
27760530	INSDC	DANLPP010000114.1	419	1225	-	HDL4948815.1	bacteriocin family protein	Escherichia coli	PPO117	GCA_028804305.1
27760530	INSDC	DANUSP010000055.1	4075	4881	-	HDN4426333.1	bacteriocin family protein	Salmonella enterica subsp. enterica serovar Birkenhead		GCA_029133645.1
27760530	INSDC	DAOFSP010000005.1	246976	247782	-	HDQ6994120.1	bacteriocin family protein	Escherichia coli	ST533	GCA_029622735.1
27760530	INSDC	DAOFSQ010000019.1	1946	2752	+	HDQ7001466.1	bacteriocin family protein	Escherichia coli	ST533	GCA_029622755.1
27760530	INSDC	DAOJVU010000099.1	419	1225	-	HDS0090334.1	bacteriocin family protein	Escherichia coli		GCA_029747205.1
27760530	INSDC	DAOJVY010000096.1	419	1225	-	HDS0108695.1	bacteriocin family protein	Escherichia coli		GCA_029739635.1
27760530	INSDC	DAOJYI010000096.1	419	1225	-	HDS0391574.1	bacteriocin family protein	Escherichia coli		GCA_029740905.1
27760530	INSDC	DAOYGW010000279.1	512	1318	-	HDS9370863.1	bacteriocin family protein	Escherichia coli	JBDAAAB-19-0024	GCA_030806205.1
27760530	INSDC	DAPFLD010000111.1	758	1564	-	HDU8562639.1	bacteriocin family protein	Escherichia coli		GCA_031153595.1
27760530	INSDC	DAPGQI010000290.1	989	1795	+	HDV1439793.1	bacteriocin family protein	Escherichia coli		GCA_031221045.1
27760530	INSDC	DAPGQR010000331.1	519	1325	+	HDV1555551.1	bacteriocin family protein	Escherichia coli		GCA_031221565.1
27760530	INSDC	DAPGQX010000185.1	761	1567	-	HDV1569941.1	bacteriocin family protein	Escherichia coli		GCA_031221285.1
27760530	INSDC	DAPGQV010000261.1	761	1567	-	HDV1579492.1	bacteriocin family protein	Escherichia coli		GCA_031221325.1
27760530	INSDC	DAPGSN010000162.1	885	1691	-	HDV1734905.1	bacteriocin family protein	Escherichia coli		GCA_031222205.1
27760530	INSDC	DAPGTR010000189.1	365	1171	-	HDV1902654.1	bacteriocin family protein	Escherichia coli		GCA_031222885.1
27760530	INSDC	DAPGXC010000153.1	968	1774	+	HDV2309220.1	bacteriocin family protein	Escherichia coli		GCA_031225245.1
27760530	INSDC	DAPGYI010000274.1	419	1225	-	HDV2460595.1	bacteriocin family protein	Escherichia coli		GCA_031225885.1
27760530	INSDC	DAPGYL010000252.1	419	1225	-	HDV2482989.1	bacteriocin family protein	Escherichia coli		GCA_031226025.1
27760530	INSDC	DAPGYN010000245.1	419	1225	-	HDV2487351.1	bacteriocin family protein	Escherichia coli		GCA_031226015.1
27760530	INSDC	DAPGYS010000144.1	419	1225	-	HDV2509807.1	bacteriocin family protein	Escherichia coli		GCA_031226185.1
27760530	INSDC	DAPGZA010000192.1	419	1225	-	HDV2549455.1	bacteriocin family protein	Escherichia coli		GCA_031226705.1
27760530	INSDC	DAPHBF010000291.1	419	1225	-	HDV2783948.1	bacteriocin family protein	Escherichia coli		GCA_031228215.1
27760530	INSDC	DAPHCB010000242.1	384	1190	-	HDV2909484.1	bacteriocin family protein	Escherichia coli		GCA_031228925.1
27760530	INSDC	DAPHES010000260.1	380	1186	-	HDV3245519.1	bacteriocin family protein	Escherichia coli		GCA_031230285.1
27760530	INSDC	DAPHFO010000183.1	1504	2310	+	HDV3319760.1	bacteriocin family protein	Escherichia coli		GCA_031230725.1
27760530	INSDC	DAPHFQ010000176.1	380	1186	-	HDV3343126.1	bacteriocin family protein	Escherichia coli		GCA_031230785.1
27760530	INSDC	DAPHFN010000191.1	1512	2318	+	HDV3352602.1	bacteriocin family protein	Escherichia coli		GCA_031230705.1
27760530	INSDC	DAPHFT010000125.1	1522	2328	+	HDV3375662.1	bacteriocin family protein	Escherichia coli		GCA_031230865.1
27760530	INSDC	DAPHFU010000169.1	305	1111	-	HDV3389529.1	bacteriocin family protein	Escherichia coli		GCA_031230845.1
27760530	INSDC	DAPHFY010000202.1	761	1567	-	HDV3394435.1	bacteriocin family protein	Escherichia coli		GCA_031230905.1
27760530	INSDC	DAPHFS010000162.1	380	1186	-	HDV3404233.1	bacteriocin family protein	Escherichia coli		GCA_031230825.1
27760530	INSDC	DAPHHR010000121.1	758	1564	-	HDV3565699.1	bacteriocin family protein	Escherichia coli		GCA_031231865.1
27760530	INSDC	DAPHHU010000080.1	1111	1917	-	HDV3587982.1	bacteriocin family protein	Escherichia coli		GCA_031231905.1
27760530	INSDC	DAPHHS010000146.1	365	1171	-	HDV3601993.1	bacteriocin family protein	Escherichia coli		GCA_031231845.1
27760530	INSDC	DAPHJI010000245.1	380	1186	-	HDV3794823.1	bacteriocin family protein	Escherichia coli		GCA_031233165.1
27760530	INSDC	DAPHJK010000278.1	419	1225	-	HDV3813653.1	bacteriocin family protein	Escherichia coli		GCA_031233205.1
27760530	INSDC	DAPHJQ010000145.1	380	1186	-	HDV3855362.1	bacteriocin family protein	Escherichia coli		GCA_031233395.1
27760530	INSDC	DAPHVX010000112.1	1769	2575	+	HDV5178009.1	bacteriocin family protein	Escherichia coli	140533	GCA_031329795.1
27760530	INSDC	DAPKOA010000031.1	15012	15818	+	HDW2439114.1	bacteriocin family protein	Escherichia coli		GCA_031526415.1
27760530	INSDC	DAPKOB010000070.1	419	1225	-	HDW2458702.1	bacteriocin family protein	Escherichia coli		GCA_031526465.1
27760530	INSDC	DAPODF010000106.1	1621	2427	+	HDX2865876.1	bacteriocin family protein	Escherichia coli		GCA_031783115.1
27760530	INSDC	DAPODK010000086.1	1014	1820	-	HDX2870581.1	bacteriocin family protein	Escherichia coli		GCA_031783235.1
27760530	INSDC	DAPOUY010000105.1	885	1691	-	HDX4511974.1	bacteriocin family protein	Escherichia coli	JBBDADH-19-0191	GCA_031815355.1
27760530	INSDC	DAPPCJ010000027.1	6788	7594	+	HDX5469916.1	bacteriocin family protein	Escherichia coli		GCA_031833035.1
27760530	INSDC	DAPPCY010000056.1	7937	8743	+	HDX5522126.1	bacteriocin family protein	Escherichia coli		GCA_031833295.1
27760530	INSDC	DAPPEB010000076.1	419	1225	-	HDX5658903.1	bacteriocin family protein	Escherichia coli		GCA_031833895.1
27760530	INSDC	DAPPMN010000219.1	1295	2101	-	HDX6416512.1	bacteriocin family protein	Escherichia coli		GCA_031881775.1
27760530	INSDC	DAPPMP010000254.1	419	1225	-	HDX6462111.1	bacteriocin family protein	Escherichia coli		GCA_031881835.1
27760530	INSDC	DAPPNI010000157.1	4697	5503	-	HDX6531707.1	bacteriocin family protein	Escherichia coli		GCA_031882215.1
27760530	INSDC	DAPPNX010000205.1	1495	2301	+	HDX6615443.1	bacteriocin family protein	Escherichia coli		GCA_031882515.1
27760530	INSDC	DAPPYR010000247.1	365	1171	-	HDX7778082.1	bacteriocin family protein	Escherichia coli		GCA_031888945.1
27760530	INSDC	DAPQCX010000028.1	2251	3057	+	HDX8172868.1	bacteriocin family protein	Salmonella enterica subsp. enterica serovar Typhimurium	S752	GCA_031902785.1
27760530	INSDC	DAPYMU010000050.1	1944	2750	+	HEA0452121.1	bacteriocin family protein	Escherichia coli	B6	GCA_032302255.1
27760530	INSDC	DAPYNU010000030.1	18748	19554	-	HEA0609602.1	bacteriocin family protein	Escherichia coli	DKB1988	GCA_032302835.1
27760530	INSDC	DAPZDA010000057.1	365	1171	-	HEA2448580.1	bacteriocin family protein	Escherichia coli		GCA_032311255.1
27760530	INSDC	DAPZMZ010000039.1	1946	2752	+	HEA3407861.1	bacteriocin family protein	Escherichia coli		GCA_032324215.1
27760530	INSDC	DAPZNY010000107.1	540	1346	-	HEA3503900.1	bacteriocin family protein	Escherichia coli		GCA_032324665.1
27760530	INSDC	DAPZNU010000117.1	540	1346	-	HEA3517494.1	bacteriocin family protein	Escherichia coli		GCA_032324595.1
27760530	INSDC	DAPZOP010000114.1	540	1346	-	HEA3609644.1	bacteriocin family protein	Escherichia coli		GCA_032325055.1
27760530	INSDC	DAQCMB010000029.1	21302	22108	-	HEB0554930.1	bacteriocin family protein	Escherichia coli	VUTI340	GCA_032522985.1
27760530	INSDC	DAQCPW010000028.1	18747	19553	-	HEB1028560.1	bacteriocin family protein	Escherichia coli	VUTI340	GCA_032536005.1
27760530	INSDC	DAQLTK010000095.1	1569	2375	-	HED4226743.1	bacteriocin family protein	Escherichia coli	11A21CPO053	GCA_032994015.1
27760530	INSDC	DAQTFB010000070.1	539	1345	-	HEF0726348.1	bacteriocin family protein	Escherichia coli		GCA_033199455.1
27760530	INSDC	DARBQQ010000036.1	1621	2427	+	HEG1900321.1	bacteriocin family protein	Escherichia coli		GCA_033407675.1
27760530	INSDC	DARBQV010000078.1	419	1225	-	HEG1935001.1	bacteriocin family protein	Escherichia coli		GCA_033407755.1
27760530	INSDC	DARLOK010000122.1	1456	2262	+	HEH7675769.1	bacteriocin family protein	Escherichia coli	52999-21	GCA_033645125.1
27760530	INSDC	DARNCQ010000055.1	758	1564	-	HEI1698730.1	bacteriocin family protein	Escherichia coli		GCA_033707975.1
27760530	INSDC	DARNCS010000057.1	758	1564	-	HEI1707831.1	bacteriocin family protein	Escherichia coli		GCA_033708035.1
27760530	INSDC	DARNDK010000083.1	419	1225	-	HEI1804623.1	bacteriocin family protein	Escherichia coli		GCA_033708375.1
27760530	INSDC	DARNDW010000098.1	540	1346	-	HEI1836784.1	bacteriocin family protein	Escherichia coli		GCA_033708655.1
27760530	INSDC	DARNPI010000041.1	7937	8743	+	HEI2229942.1	bacteriocin family protein	Escherichia coli	AB_SUM16_AL_10.2	GCA_033739735.1
27760530	INSDC	DARNPN010000095.1	365	1171	-	HEI2265823.1	bacteriocin family protein	Escherichia coli	AB_BQ_SUM18_MCR_4C_10	GCA_033739875.1
27760530	INSDC	DARNQE010000056.1	365	1171	-	HEI2357700.1	bacteriocin family protein	Escherichia coli	AB_BQ_SUM18_DD_5B_2	GCA_033740115.1
27760530	INSDC	DARNYG010000135.1	419	1225	-	HEI2971856.1	bacteriocin family protein	Escherichia coli	AB_TD_HS_FA19_MCR_1_1	GCA_033743175.1
27760530	INSDC	DARNJT010000091.1	851	1657	-	HEI3092657.1	bacteriocin family protein	Escherichia coli	AB_FA16_NB_1.2	GCA_033745195.1
27760530	INSDC	DARNKC010000188.1	540	1346	-	HEI3249617.1	bacteriocin family protein	Escherichia coli	AB_BQ_SUM18_DD_7B_1	GCA_033745915.1
27760530	INSDC	DARNMJ010000059.1	1072	1878	-	HEI3387925.1	bacteriocin family protein	Escherichia coli	AB_FA16_WWF_2.1	GCA_033747095.1
27760530	INSDC	DASAFO010000063.1	943	1749	-	HEL3982935.1	bacteriocin family protein	Escherichia coli	EC01376	GCA_034152745.1
27760530	INSDC	DASMRI010000092.1	1569	2375	-	HEN7139700.1	bacteriocin family protein	Escherichia coli	TC_EC09	GCA_034460225.1
27760530	INSDC	RDUN01000101.1	1237	2043	-	KAA1986093.1	bacteriocin	Escherichia coli	EC273_ST1434C	GCA_008388975.1
27760530	INSDC	WCDY01000048.1	7749	8555	-	KAB3047633.1	bacteriocin family protein	Escherichia coli	EK7.9	GCA_009015105.1
27760530	INSDC	WCDO01000051.1	7757	8563	-	KAB3096018.1	bacteriocin family protein	Escherichia coli	EK7.27	GCA_009015275.1
27760530	INSDC	WCDH01000051.1	1028	1834	-	KAB3128659.1	bacteriocin family protein	Escherichia coli	EK7.18	GCA_009015445.1
27760530	INSDC	WCDA01000053.1	2026	2832	+	KAB3169864.1	bacteriocin family protein	Escherichia coli	EK7.10	GCA_009015555.1
27760530	INSDC	WSGJ01000054.1	11830	12636	-	KAE9713900.1	bacteriocin	Escherichia coli	TzEc070	GCA_009766445.1
27760530	INSDC	WSHX01000054.1	11830	12636	-	KAE9831262.1	bacteriocin	Escherichia coli	TzEc029	GCA_009766675.1
27760530	INSDC	WSHE01000047.1	1448	2254	-	KAE9904849.1	bacteriocin	Escherichia coli	TzEc048	GCA_009767135.1
27760530	INSDC	WSHF01000064.1	1185	1991	-	KAE9914071.1	bacteriocin	Escherichia coli	TzEc047	GCA_009767145.1
27760530	INSDC	WSHG01000061.1	1674	2480	-	KAE9914594.1	bacteriocin	Escherichia coli	TzEc046	GCA_009767185.1
27760530	INSDC	WSHR01000052.1	11827	12633	+	KAE9944407.1	bacteriocin	Escherichia coli	TzEc035	GCA_009767295.1
27760530	INSDC	JNMA01000089.1	1374	2180	-	KDT30566.1	linocin-M18	Escherichia coli 3-105-05_S3_C1	3-105-05_S3_C1	GCA_000700185.1
27760530	INSDC	JNMB01000085.1	1434	2240	-	KDT41598.1	linocin-M18	Escherichia coli 3-105-05_S3_C2	3-105-05_S3_C2	GCA_000700205.1
27760530	INSDC	JNMJ01000088.1	5451	6257	-	KDT78477.1	linocin-M18	Escherichia coli 3-475-03_S1_C1	3-475-03_S1_C1	GCA_000700285.1
27760530	INSDC	JNPE01000169.1	1326	2132	-	KDV93139.1	linocin-M18	Escherichia coli 2-156-04_S1_C3	2-156-04_S1_C3	GCA_000703505.1
27760530	INSDC	JNPJ01000134.1	2325	3131	+	KDW16392.1	linocin-M18	Escherichia coli 2-156-04_S4_C1	2-156-04_S4_C1	GCA_000703665.1
27760530	INSDC	JNRG01000089.1	2582	3388	+	KDY73130.1	linocin-M18	Escherichia coli 2-474-04_S1_C1	2-474-04_S1_C1	GCA_000704565.1
27760530	INSDC	JNRK01000062.1	1889	2695	+	KDY99296.1	linocin-M18	Escherichia coli 2-474-04_S1_C2	2-474-04_S1_C2	GCA_000704645.1
27760530	INSDC	JNRK01000061.1	1889	2695	+	KDY99303.1	linocin-M18	Escherichia coli 2-474-04_S1_C2	2-474-04_S1_C2	GCA_000704645.1
27760530	INSDC	LDYM01000025.1	1942	2748	+	KPO30372.1	bacteriocin	Escherichia coli	GM16-6	GCA_001309555.1
27760530	INSDC	LLYC01000002.1	816	1622	-	KUG79648.1	bacteriocin	Escherichia coli	AN61	GCA_001484085.1
27760530	INSDC	LLYD01000004.1	2004	2810	+	KUG79659.1	bacteriocin	Escherichia coli	AN62	GCA_001484235.1
27760530	INSDC	LLYL01000004.1	2005	2811	+	KUH16477.1	bacteriocin	Escherichia coli	AZ72	GCA_001484475.1
27760530	INSDC	LONN01000083.1	383	1189	-	KXP40750.1	bacteriocin	Escherichia coli	G150	GCA_001575865.1
27760530	INSDC	LONV01000078.1	2030	2836	+	KXP83096.1	bacteriocin	Escherichia coli	G186	GCA_001576295.1
27760530	INSDC	LOOI01000070.1	11717	12523	+	KXQ19195.1	bacteriocin	Escherichia coli	G214	GCA_001575475.1
27760530	INSDC	LOOU01000097.1	2032	2838	+	KXQ52781.1	bacteriocin	Escherichia coli	G240	GCA_001575635.1
27760530	INSDC	LOON01000061.1	2039	2845	+	KXQ59281.1	bacteriocin	Escherichia coli	G228	GCA_001575705.1
27760530	INSDC	LOOT01000067.1	451	1257	-	KXQ87389.1	bacteriocin	Escherichia coli	G239	GCA_001575695.1
27760530	INSDC	LOOS01000062.1	1964	2770	+	KXQ93914.1	bacteriocin	Escherichia coli	G237	GCA_001575675.1
27760530	INSDC	LOPB01000088.1	384	1190	-	KXR01363.1	bacteriocin	Escherichia coli	G3	GCA_001576195.1
27760530	INSDC	LOPP01000028.1	1965	2771	+	KXR45326.1	bacteriocin	Escherichia coli	G6	GCA_001576395.1
27760530	INSDC	LOPL01000026.1	2032	2838	+	KXR48076.1	bacteriocin	Escherichia coli	G35	GCA_001576385.1
27760530	INSDC	LAWZ01000026.1	2144	2950	+	KZP46383.1	bacteriocin	Escherichia coli		GCA_001631005.1
27760530	INSDC	JABXTP010000002.1	4675	5481	-	MBA8311163.1	bacteriocin family protein	Escherichia coli	RHB19-C20	GCA_014105205.1
27760530	INSDC	JABXTP010000002.1	53394	54200	+	MBA8311202.1	bacteriocin family protein	Escherichia coli	RHB19-C20	GCA_014105205.1
27760530	INSDC	JAAMKE010000073.1	2137	2943	+	MBB0821954.1	bacteriocin family protein	Escherichia coli	LtABU43	GCA_014144045.1
27760530	INSDC	JAAMLB010000043.1	2072	2878	+	MBB0903574.1	bacteriocin family protein	Escherichia coli	LtABU20	GCA_014144445.1
27760530	INSDC	JAAMLN010000062.1	547	1353	-	MBB0944420.1	bacteriocin family protein	Escherichia coli	LtABU08	GCA_014144725.1
27760530	INSDC	AATJVB020000126.1	1125	1931	+	MBB6749390.1	bacteriocin family protein	Escherichia coli	98.1749	GCA_012846655.2
27760530	INSDC	AATKJD020000122.1	2000	2806	+	MBB6800736.1	bacteriocin family protein	Escherichia coli	90.1872	GCA_012861095.2
27760530	INSDC	AATMGP020000108.1	1578	2384	+	MBB6867778.1	bacteriocin family protein	Escherichia coli	98.1725	GCA_012904025.2
27760530	INSDC	AASIYE020000064.1	419	1225	-	MBB9479128.1	bacteriocin family protein	Escherichia coli	10.0496	GCA_012373635.2
27760530	INSDC	AASKNZ020000072.1	475	1281	-	MBB9865030.1	bacteriocin family protein	Escherichia coli	3.451	GCA_012404565.2
27760530	INSDC	AASISG020000080.1	2066	2872	+	MBB9934120.1	bacteriocin family protein	Escherichia coli	3.4712	GCA_012368995.2
27760530	INSDC	AASIIZ020000064.1	2066	2872	+	MBC0193221.1	bacteriocin family protein	Escherichia coli	7.1171	GCA_012363495.2
27760530	INSDC	AASIFT020000071.1	326	1132	-	MBC0239276.1	bacteriocin family protein	Escherichia coli	7.1603	GCA_012360285.2
27760530	INSDC	AASJLZ020000060.1	2003	2809	+	MBC1001146.1	bacteriocin family protein	Escherichia coli	79.0017	GCA_012386275.2
27760530	INSDC	JACTUU010000225.1	486	1292	-	MBC9136157.1	bacteriocin family protein	Escherichia coli	89H1	GCA_014490355.1
27760530	INSDC	JACUZB010000071.1	1237	2043	+	MBC9305870.1	bacteriocin family protein	Escherichia coli	FF1971	GCA_014494415.1
27760530	INSDC	JACUYZ010000020.1	832	1638	-	MBC9400432.1	bacteriocin family protein	Escherichia coli	FF1761	GCA_014494475.1
27760530	INSDC	JACZPO010000123.1	14732	15538	+	MBE0814940.1	bacteriocin family protein	Escherichia coli	164A7	GCA_014861885.1
27760530	INSDC	JACZOJ010000123.1	2000	2806	+	MBE0958669.1	bacteriocin family protein	Escherichia coli	226A10	GCA_014862465.1
27760530	INSDC	JACZNG010000177.1	13436	14242	+	MBE1113823.1	bacteriocin family protein	Escherichia coli	201B8	GCA_014863145.1
27760530	INSDC	JAASLR010000046.1	419	1225	-	MBI0627747.1	bacteriocin family protein	Escherichia coli	30415454	GCA_016114865.1
27760530	INSDC	JAASNH010000017.1	363	1169	-	MBI0809269.1	bacteriocin family protein	Escherichia coli	32107654	GCA_016114035.1
27760530	INSDC	JAASNJ010000032.1	1150	1956	-	MBI0835511.1	bacteriocin family protein	Escherichia coli	40706726	GCA_016114005.1
27760530	INSDC	JAASOP010000021.1	363	1169	-	MBI0967980.1	bacteriocin family protein	Escherichia coli	21215100	GCA_016113365.1
27760530	INSDC	JAASPO010000054.1	419	1225	-	MBI1068391.1	bacteriocin family protein	Escherichia coli	21310034	GCA_016112835.1
27760530	INSDC	JAASPN010000050.1	1032	1838	+	MBI1105867.1	bacteriocin family protein	Escherichia coli	40709628	GCA_016112915.1
27760530	INSDC	JAASQG010000071.1	365	1171	-	MBI1145824.1	bacteriocin family protein	Escherichia coli	21501982	GCA_016112485.1
27760530	INSDC	JAASQC010000046.1	1524	2330	+	MBI1150056.1	bacteriocin family protein	Escherichia coli	40611716	GCA_016112565.1
27760530	INSDC	JAFELN010000088.1	2057	2863	+	MBM6627999.1	bacteriocin family protein	Escherichia coli	Kt31_TKDBRS	GCA_016890135.1
27760530	INSDC	JAFJWT010000078.1	2138	2944	+	MBN6333857.1	bacteriocin family protein	Escherichia coli	SA14	GCA_017163235.1
27760530	INSDC	JAFLPO010000001.1	522157	522963	+	MBO0228104.1	bacteriocin family protein	Escherichia coli	KG-27	GCA_017312945.1
27760530	INSDC	JAFLPP010000056.1	1650	2456	+	MBO0241635.1	bacteriocin family protein	Escherichia coli	KG-28	GCA_017312795.1
27760530	INSDC	JAFLQH010000106.1	11570	12376	+	MBO0328495.1	bacteriocin family protein	Escherichia coli	KG-52	GCA_017312925.1
27760530	INSDC	JAGHQH010000325.1	1911	2717	+	MBO9065337.1	bacteriocin family protein	Escherichia coli		GCA_017741415.1
27760530	INSDC	JAGHQK010000422.1	2066	2872	+	MBO9077483.1	bacteriocin family protein	Escherichia coli		GCA_017741435.1
27760530	INSDC	JAGHQI010000343.1	419	1225	-	MBO9157445.1	bacteriocin family protein	Escherichia coli		GCA_017741455.1
27760530	INSDC	JAGHLK010000049.1	997	1803	-	MBO9227355.1	bacteriocin family protein	Escherichia coli	NEH20	GCA_017742375.1
27760530	INSDC	JAGHLI010000099.1	1083	1889	-	MBO9245472.1	bacteriocin family protein	Escherichia coli	NEH18	GCA_017742465.1
27760530	INSDC	JAGHLH010000095.1	1083	1889	-	MBO9249709.1	bacteriocin family protein	Escherichia coli	NEH17	GCA_017742435.1
27760530	INSDC	JAGJWI010000069.1	2561	3367	-	MBP2756946.1	bacteriocin family protein	Escherichia coli	IITD163	GCA_017897145.1
27760530	INSDC	JAGJWH010000033.1	6469	7275	+	MBP2935617.1	bacteriocin family protein	Escherichia coli	IITD166	GCA_017896985.1
27760530	INSDC	JAGUGG010000018.1	89264	90070	-	MBS8740315.1	bacteriocin family protein	Escherichia coli	4969	GCA_018429875.1
27760530	INSDC	WQOU01000033.1	2024	2830	+	MBT9744704.1	bacteriocin	Enterobacteriaceae bacterium MCC505	MCC505	GCA_018784815.1
27760530	INSDC	JAHQRA010000034.1	886	1692	-	MBU9928742.1	bacteriocin family protein	Escherichia coli	xz185	GCA_019050515.1
27760530	INSDC	JAAVSL010000063.1	741	1547	-	MBV6959339.1	bacteriocin family protein	Escherichia coli	F105	GCA_019201705.1
27760530	INSDC	JAHWFC010000108.1	365	1171	-	MBW2792093.1	bacteriocin family protein	Escherichia coli	SCPM-O--9008	GCA_019311855.1
27760530	INSDC	JAHWFA010000137.1	420	1226	-	MBW2811260.1	bacteriocin family protein	Escherichia coli	SCPM-O--9009	GCA_019311925.1
27760530	INSDC	VDBI01000001.1	1054541	1055347	+	MBW9286491.1	bacteriocin family protein	Escherichia coli	EC_82	GCA_019584205.1
27760530	INSDC	VDBH01000001.1	1054326	1055132	+	MBW9342200.1	bacteriocin family protein	Escherichia coli	EC_81	GCA_019583665.1
27760530	INSDC	VDBB01000001.1	2292377	2293183	+	MBW9365134.1	bacteriocin family protein	Escherichia coli	EC_74	GCA_019583875.1
27760530	INSDC	VDAA01000023.1	26343	27149	+	MBW9486220.1	bacteriocin family protein	Escherichia coli	EC_44	GCA_019584585.1
27760530	INSDC	VDAC01000002.1	617207	618013	+	MBY2952921.1	bacteriocin family protein	Escherichia coli	EC_46	GCA_019780515.1
27760530	INSDC	JAGTIK010000093.1	2043	2849	+	MCA6189490.1	bacteriocin family protein	Escherichia coli	AH09	GCA_020381795.1
27760530	INSDC	JAJAJH010000003.1	229622	230428	-	MCB4450199.1	bacteriocin family protein	Escherichia coli	21-MO00803	GCA_020514455.1
27760530	INSDC	JAJDLG010000070.1	475	1281	-	MCB8619039.1	bacteriocin family protein	Escherichia coli	DFI.3.109	GCA_020593495.1
27760530	INSDC	JAJDLH010000068.1	2064	2870	+	MCB8623323.1	bacteriocin family protein	Escherichia coli	DFI.3.18	GCA_020593635.1
27760530	INSDC	JAJDLK010000065.1	2064	2870	+	MCB8634895.1	bacteriocin family protein	Escherichia coli	DFI.3.110	GCA_020593735.1
27760530	INSDC	JAJDLJ010000070.1	475	1281	-	MCB8660208.1	bacteriocin family protein	Escherichia coli	DFI.3.13	GCA_020593675.1
27760530	INSDC	JAJDLL010000064.1	475	1281	-	MCB8669355.1	bacteriocin family protein	Escherichia coli	DFI.3.123	GCA_020593745.1
27760530	INSDC	JAJDLQ010000054.1	2064	2870	+	MCB8683180.1	bacteriocin family protein	Escherichia coli	DFI.3.122	GCA_020593915.1
27760530	INSDC	JAJDMB010000061.1	497	1303	-	MCB8735927.1	bacteriocin family protein	Escherichia coli	DFI.3.32	GCA_020594305.1
27760530	INSDC	JAJPBL010000100.1	1947	2753	+	MCD6917708.1	bacteriocin family protein	Escherichia coli	ECO47	GCA_021167895.1
27760530	INSDC	JAJQMV010000077.1	547	1353	-	MCD9160103.1	bacteriocin family protein	Escherichia coli	Lssk	GCA_021228455.1
27760530	INSDC	JAFLPQ020000057.1	2138	2944	+	MCE1999577.1	bacteriocin family protein	Escherichia coli	KG-41	GCA_017312785.2
27760530	INSDC	JAKFTF010000152.1	1672	2478	+	3.32477e+06	bacteriocin family protein	Escherichia coli	77-K1	GCA_021547795.1
27760530	INSDC	JAJPVF010000022.1	69294	70100	+	6.75058e+06	bacteriocin family protein	Escherichia coli	PEROU_H19R	GCA_021697245.1
27760530	INSDC	JAKLOK010000002.1	64256	65062	-	MCG0078995.1	bacteriocin family protein	Escherichia coli	1.3Chl_MAR2019	GCA_021887695.1
27760530	INSDC	JAIVCN010000051.1	2073	2879	+	MCG9422982.1	bacteriocin family protein	Escherichia coli	Ins.128	GCA_022396935.1
27760530	INSDC	JAIVCL010000018.1	884	1690	-	MCG9438333.1	bacteriocin family protein	Escherichia coli	Ins.135	GCA_022396825.1
27760530	INSDC	MCCD01000106.1	383	1189	-	MCH6784082.1	bacteriocin	Escherichia coli	ZJ69	GCA_022546015.1
27760530	INSDC	MCEN01000148.1	2115	2921	+	MCH6907657.1	bacteriocin	Escherichia coli	ZJ1347	GCA_022547275.1
27760530	INSDC	MCFY01000008.1	2338	3144	+	MCH6936685.1	bacteriocin	Escherichia coli	ZJ623	GCA_022546335.1
27760530	INSDC	JAIPVX010000097.1	1245	2051	-	MCJ0989965.1	bacteriocin family protein	Escherichia coli	CE77	GCA_022813005.1
27760530	INSDC	JALLZK010000122.1	536	1342	-	MCK2639271.1	bacteriocin family protein	Escherichia coli	ECQZZ21-01	GCA_023096515.1
27760530	INSDC	JAMFDY010000078.1	384	1190	-	MCN5406653.1	bacteriocin family protein	Escherichia coli	697824	GCA_023869745.1
27760530	INSDC	JAKXVC010000099.1	366	1172	-	MCN7220176.1	bacteriocin family protein	Escherichia coli	734853	GCA_023878725.1
27760530	INSDC	JANFFV010000055.1	2073	2879	+	MCQ1881861.1	bacteriocin family protein	Escherichia coli	BOV_NEH58	GCA_024385015.1
27760530	INSDC	JANFFT010000055.1	2075	2881	+	MCQ1886256.1	bacteriocin family protein	Escherichia coli	BOV_NEH56	GCA_024385005.1
27760530	INSDC	JANFFU010000048.1	2072	2878	+	MCQ1899902.1	bacteriocin family protein	Escherichia coli	BOV_NEH57	GCA_024384985.1
27760530	INSDC	JALDNJ010000068.1	2089	2895	+	MCQ6991295.1	bacteriocin family protein	Escherichia coli	EC2299	GCA_024502295.1
27760530	INSDC	JANYUR010000057.1	2250	3056	+	MCS7424412.1	bacteriocin family protein	Escherichia coli	EC1420	GCA_025061555.1
27760530	INSDC	JALGKE010000028.1	12089	12895	-	MCT6084513.1	bacteriocin family protein	Escherichia coli	0H14	GCA_025243065.1
27760530	INSDC	JALGLW010000054.1	985	1791	-	MCT6306714.1	bacteriocin family protein	Escherichia coli	BH06	GCA_025242165.1
27760530	INSDC	JAHOAH010000094.1	2066	2872	+	MCU6299330.1	bacteriocin family protein	Escherichia coli	Q2164	GCA_025536555.1
27760530	INSDC	JAMZTL010000012.1	1141	1947	-	MCU6511871.1	bacteriocin family protein	Escherichia coli	A138	GCA_025547895.1
27760530	INSDC	JAOSOR010000091.1	451	1257	-	MCV8098026.1	family 1 encapsulin nanocompartment shell protein	Escherichia coli	ESBL4405	GCA_025828595.1
27760530	INSDC	JAOSPD010000091.1	562	1368	-	MCV8181014.1	family 1 encapsulin nanocompartment shell protein	Escherichia coli	ESBL4381	GCA_025828755.1
27760530	INSDC	JAOSPR010000084.1	2122	2928	+	MCV8238950.1	family 1 encapsulin nanocompartment shell protein	Escherichia coli	ESBL4346	GCA_025829015.1
27760530	INSDC	JAOSQN010000096.1	2097	2903	+	MCV8399420.1	family 1 encapsulin nanocompartment shell protein	Escherichia coli	36.25	GCA_025829435.1
27760530	INSDC	JAOSRU010000104.1	505	1311	-	MCV8500320.1	family 1 encapsulin nanocompartment shell protein	Escherichia coli	35.73	GCA_025830135.1
27760530	INSDC	JAOSSB010000070.1	2160	2966	+	MCV8527370.1	family 1 encapsulin nanocompartment shell protein	Escherichia coli	35.66	GCA_025830315.1
27760530	INSDC	JAOSSJ010000082.1	2093	2899	+	MCV8572752.1	family 1 encapsulin nanocompartment shell protein	Escherichia coli	35.58	GCA_025830415.1
27760530	INSDC	JAOSUB010000079.1	844	1650	-	MCV8751881.1	family 1 encapsulin nanocompartment shell protein	Escherichia coli	35.14	GCA_025831325.1
27760530	INSDC	JAOSUM010000099.1	2096	2902	+	MCV8821644.1	family 1 encapsulin nanocompartment shell protein	Escherichia coli	35.03	GCA_025831535.1
27760530	INSDC	JAOSVE010000096.1	2028	2834	+	MCV8911578.1	family 1 encapsulin nanocompartment shell protein	Escherichia coli	34.65	GCA_025831895.1
27760530	INSDC	JAOSVO010000120.1	492	1298	-	MCV8944317.1	family 1 encapsulin nanocompartment shell protein	Escherichia coli	34.55	GCA_025832095.1
27760530	INSDC	JAOSXH010000105.1	547	1353	-	MCV9177266.1	family 1 encapsulin nanocompartment shell protein	Escherichia coli	34.1	GCA_025832955.1
27760530	INSDC	JAOWUF010000076.1	994	1800	-	MCW8050598.1	family 1 encapsulin nanocompartment shell protein	Escherichia coli	IP9	GCA_026183955.1
27760530	INSDC	JAMGUJ010000113.1	2041	2847	+	MCW9827502.1	bacteriocin family protein	Escherichia coli	R_set2-72	GCA_026227165.1
27760530	INSDC	JAMGUL010000010.1	1498	2304	-	MCW9829001.1	bacteriocin family protein	Escherichia coli	R_set2-37	GCA_026227225.1
27760530	INSDC	JAMGUK010000024.1	12089	12895	-	MCW9842558.1	bacteriocin family protein	Escherichia coli	R_set2-38	GCA_026227205.1
27760530	INSDC	JAMGUS010000105.1	612	1418	-	MCW9868623.1	bacteriocin family protein	Escherichia coli	R_5-1	GCA_026227425.1
27760530	INSDC	JAMGUR010000110.1	2041	2847	+	MCW9877762.1	bacteriocin family protein	Escherichia coli	R_5-2	GCA_026227345.1
27760530	INSDC	JAMGUW010000061.1	985	1791	-	MCW9890924.1	bacteriocin family protein	Escherichia coli	R_28-1	GCA_026227475.1
27760530	INSDC	JAMGUY010000168.1	612	1418	-	MCW9904367.1	bacteriocin family protein	Escherichia coli	R_22-40	GCA_026227505.1
27760530	INSDC	JAPQJT010000002.1	88170	88976	-	MCY6503486.1	family 1 encapsulin nanocompartment shell protein	Escherichia coli	5752	GCA_026736625.1
27760530	INSDC	JAPQMJ010000106.1	758	1564	-	MCY9860795.1	family 1 encapsulin nanocompartment shell protein	Escherichia coli	Mu-35	GCA_026797855.1
27760530	INSDC	JAPMFZ010000104.1	1599	2405	+	MDA6776583.1	family 1 encapsulin nanocompartment shell protein	Escherichia coli	S1022_CU0259_IS01	GCA_027986425.1
27760530	INSDC	JADMMJ010000103.1	441	1247	-	3.5543e+06	bacteriocin family protein	Escherichia coli	637	GCA_028436475.1
27760530	INSDC	JADMMK010000067.1	377	1183	-	3.56763e+06	bacteriocin family protein	Escherichia coli	413	GCA_028436435.1
27760530	INSDC	JAOQCB010000037.1	7771	8577	+	6.74161e+06	family 1 encapsulin nanocompartment shell protein	Escherichia coli	LJS291	GCA_028523725.1
27760530	INSDC	JAOQCK010000038.1	836	1642	-	6.77718e+06	family 1 encapsulin nanocompartment shell protein	Escherichia coli	LJS112	GCA_028524085.1
27760530	INSDC	JAOQCQ010000038.1	7771	8577	+	6.8135e+06	family 1 encapsulin nanocompartment shell protein	Escherichia coli	LJS101	GCA_028524405.1
27760530	INSDC	JAOQCS010000039.1	836	1642	-	6.81774e+06	family 1 encapsulin nanocompartment shell protein	Escherichia coli	LJS097	GCA_028524315.1
27760530	INSDC	JAOQCV010000039.1	836	1642	-	6.83077e+06	family 1 encapsulin nanocompartment shell protein	Escherichia coli	LJS094	GCA_028524525.1
27760530	INSDC	JAOQCX010000041.1	836	1642	-	6.84463e+06	family 1 encapsulin nanocompartment shell protein	Escherichia coli	LJS091	GCA_028524625.1
27760530	INSDC	JAOQDO010000039.1	836	1642	-	6.91851e+06	family 1 encapsulin nanocompartment shell protein	Escherichia coli	LJS069	GCA_028525185.1
27760530	INSDC	JAOQDV010000037.1	7771	8577	+	6.94933e+06	family 1 encapsulin nanocompartment shell protein	Escherichia coli	LJS059	GCA_028525345.1
27760530	INSDC	JAOQED010000037.1	836	1642	-	6.98553e+06	family 1 encapsulin nanocompartment shell protein	Escherichia coli	LJS038	GCA_028525495.1
27760530	INSDC	JAOQEQ010000041.1	836	1642	-	7.03983e+06	family 1 encapsulin nanocompartment shell protein	Escherichia coli	LJS017	GCA_028525775.1
27760530	INSDC	JAOQEO010000039.1	836	1642	-	7.04408e+06	family 1 encapsulin nanocompartment shell protein	Escherichia coli	LJS023	GCA_028525695.1
27760530	INSDC	JAOQES010000042.1	836	1642	-	7.05302e+06	family 1 encapsulin nanocompartment shell protein	Escherichia coli	LJS012	GCA_028525765.1
27760530	INSDC	JAIQNG010000129.1	1898	2704	+	MDD8313647.1	bacteriocin family protein	Escherichia coli	HRS-1878	GCA_028756085.1
27760530	INSDC	JANSGL010000072.1	1013	1819	-	MDE7865282.1	bacteriocin family protein	Escherichia coli	ECH24	GCA_029070545.1
27760530	INSDC	JARFIN010000046.1	547	1353	-	MDE8739837.1	family 1 encapsulin nanocompartment shell protein	Escherichia coli	DFI.3.177	GCA_029076765.1
27760530	INSDC	JARKHC010000089.1	759	1565	-	MDF4185399.1	family 1 encapsulin nanocompartment shell protein	Escherichia coli	Arshad_3	GCA_029351365.1
27760530	INSDC	JAROUU010000021.1	69647	70453	-	MDF8484819.1	family 1 encapsulin nanocompartment shell protein	Escherichia coli	1101560	GCA_029453895.1
27760530	INSDC	JARORP010000042.1	497	1303	-	MDF8825396.1	family 1 encapsulin nanocompartment shell protein	Escherichia coli	1100633	GCA_029455695.1
27760530	INSDC	JALLIP010000055.1	8403	9209	+	MDG3021578.1	bacteriocin family protein	Escherichia coli	EC175	GCA_029589455.1
27760530	INSDC	JAMRHQ010000049.1	2111	2917	+	MDI0663955.1	bacteriocin family protein	Escherichia coli	AD_574	GCA_029944505.1
27760530	INSDC	JAMRHB010000063.1	2110	2916	+	MDI0717482.1	bacteriocin family protein	Escherichia coli	E016	GCA_029944185.1
27760530	INSDC	JAMRIC010000052.1	519	1325	-	MDI0756532.1	bacteriocin family protein	Escherichia coli	AD_395	GCA_029944735.1
27760530	INSDC	JAMRDN010000070.1	465	1271	-	MDI0775473.1	bacteriocin family protein	Escherichia coli	E116	GCA_029942375.1
27760530	INSDC	JAMRDU010000081.1	2109	2915	+	MDI0784716.1	bacteriocin family protein	Escherichia coli	E107	GCA_029942525.1
27760530	INSDC	JAMRDK010000054.1	2111	2917	+	MDI0814027.1	bacteriocin family protein	Escherichia coli	E121	GCA_029942325.1
27760530	INSDC	JAMREI010000082.1	1250	2056	-	MDI0903651.1	bacteriocin family protein	Escherichia coli	E091	GCA_029942795.1
27760530	INSDC	JAMRET010000052.1	2110	2916	+	MDI0927265.1	bacteriocin family protein	Escherichia coli	E079	GCA_029942985.1
27760530	INSDC	JAMREN010000079.1	1250	2056	-	MDI0931596.1	bacteriocin family protein	Escherichia coli	E085	GCA_029942865.1
27760530	INSDC	JAMREV010000057.1	2110	2916	+	MDI0951231.1	bacteriocin family protein	Escherichia coli	E076	GCA_029943045.1
27760530	INSDC	JAMRFR010000098.1	640	1446	-	MDI0975163.1	bacteriocin family protein	Escherichia coli	E054	GCA_029943515.1
27760530	INSDC	JAMRFG010000081.1	464	1270	-	MDI1014456.1	bacteriocin family protein	Escherichia coli	E065	GCA_029943255.1
27760530	INSDC	JAMRFK010000081.1	806	1612	-	MDI1047354.1	bacteriocin family protein	Escherichia coli	E061	GCA_029943345.1
27760530	INSDC	JAMRIU010000051.1	2111	2917	+	MDI1102894.1	bacteriocin family protein	Escherichia coli	AD_121	GCA_029945055.1
27760530	INSDC	JAMRIH010000074.1	1622	2428	+	MDI1211595.1	bacteriocin family protein	Escherichia coli	AD_300	GCA_029944815.1
27760530	INSDC	JASEZE010000106.1	469	1275	-	MDI7037089.1	family 1 encapsulin nanocompartment shell protein	Escherichia coli	33	GCA_030024545.1
27760530	INSDC	JASEYT010000101.1	9387	10193	+	MDI7046469.1	family 1 encapsulin nanocompartment shell protein	Escherichia coli	32	GCA_030024425.1
27760530	INSDC	JASEZR010000111.1	1642	2448	+	MDI7089588.1	family 1 encapsulin nanocompartment shell protein	Escherichia coli	15	GCA_030024825.1
27760530	INSDC	JAMTNC010000048.1	1947	2753	+	MDJ2776471.1	bacteriocin family protein	Salmonella enterica	WYN154	GCA_030083255.1
27760530	INSDC	JAMUBI010000031.1	2011	2817	+	MDJ4989878.1	bacteriocin family protein	Salmonella enterica	XXB1190	GCA_030090635.1
27760530	INSDC	JAMVEB010000053.1	421	1227	-	MDJ8318322.1	bacteriocin family protein	Salmonella enterica	XXB826	GCA_030106755.1
27760530	INSDC	JASBDN010000089.1	2056	2862	+	MDK2457435.1	family 1 encapsulin nanocompartment shell protein	Escherichia coli	MEC2457	GCA_030130395.1
27760530	INSDC	JACAHA010000050.1	2045	2851	+	MDM1107166.1	bacteriocin family protein	Escherichia coli	R269-2	GCA_030324785.1
27760530	INSDC	JAHQRO010000051.1	886	1692	-	MDO0505626.1	bacteriocin family protein	Escherichia coli	SL1010-687	GCA_030500955.1
27760530	INSDC	JAHQZA010000024.1	69294	70100	+	MDO0509699.1	bacteriocin family protein	Escherichia coli	MHE1212-947	GCA_030501055.1
27760530	INSDC	JAHQZK010000056.1	886	1692	-	MDO0514708.1	bacteriocin family protein	Escherichia coli	SL1710-726	GCA_030500995.1
27760530	INSDC	JAHQYY010000026.1	69294	70100	+	MDO0518601.1	bacteriocin family protein	Escherichia coli	HS11212-875	GCA_030500975.1
27760530	INSDC	JAHQYZ010000040.1	886	1692	-	MDO0527421.1	bacteriocin family protein	Escherichia coli	MHE1212-939	GCA_030501035.1
27760530	INSDC	JAHVAC010000023.1	69294	70100	+	MDO0531455.1	bacteriocin family protein	Escherichia coli	HS11212-876	GCA_030500965.1
27760530	INSDC	JAHVAD010000024.1	69294	70100	+	MDO0536024.1	bacteriocin family protein	Escherichia coli	MHE1801-956	GCA_030501065.1
27760530	INSDC	JAHVAE010000026.1	69294	70100	+	MDO0540481.1	bacteriocin family protein	Escherichia coli	SS2501-961	GCA_030501085.1
27760530	INSDC	JAHQZB010000026.1	69294	70100	+	MDO0545034.1	bacteriocin family protein	Escherichia coli	SS2501-962	GCA_030501075.1
27760530	INSDC	JAHVAF010000024.1	69294	70100	+	MDO0554462.1	bacteriocin family protein	Escherichia coli	SS2501-965	GCA_030501135.1
27760530	INSDC	JAHQZO010000002.1	1892416	1893222	+	MDO0611159.1	bacteriocin family protein	Escherichia coli	SL3110-774	GCA_030501415.1
27760530	INSDC	JAUKRR010000055.1	1945	2751	+	MDO1220854.1	family 1 encapsulin nanocompartment shell protein	Salmonella enterica subsp. enterica serovar Agona	A093	GCA_030502835.1
27760530	INSDC	JAUKRQ010000051.1	2342	3148	+	MDO1231243.1	family 1 encapsulin nanocompartment shell protein	Salmonella enterica subsp. enterica serovar Agona	A094	GCA_030502995.1
27760530	INSDC	JAUKZV010000056.1	11825	12631	+	MDO2837239.1	family 1 encapsulin nanocompartment shell protein	Escherichia coli	13	GCA_030511645.1
27760530	INSDC	JAUUBZ010000086.1	1998	2804	+	MDP0459735.1	family 1 encapsulin nanocompartment shell protein	Escherichia coli	CD64_37	GCA_030662115.1
27760530	INSDC	JASWJE010000084.1	1600	2406	+	MDP4404641.1	family 1 encapsulin nanocompartment shell protein	Escherichia coli	MGH13A	GCA_030707785.1
27760530	INSDC	JAVRVM010000128.1	963	1769	-	MDT1394316.1	family 1 encapsulin nanocompartment shell protein	Escherichia coli	MB5241A	GCA_031855485.1
27760530	INSDC	JAVSDO010000019.1	2121	2927	-	MDT3574630.1	family 1 encapsulin nanocompartment shell protein	Cronobacter sakazakii	Cron-b37	GCA_032026425.1
27760530	INSDC	JAVTVP010000038.1	23467	24273	-	MDT9402836.1	family 1 encapsulin nanocompartment shell protein	Escherichia coli	MTR_DNS_V06	GCA_032359885.1
27760530	INSDC	JALKWF010000001.1	657350	658156	+	MDT9435141.1	bacteriocin family protein	Escherichia coli	IN-MR727R1	GCA_032373785.1
27760530	INSDC	JALKWH010000001.1	2977607	2978413	+	MDT9483724.1	bacteriocin family protein	Escherichia coli	IN-MR750R2	GCA_032432795.1
27760530	INSDC	JANIRS010000073.1	497	1303	-	MDW3478231.1	bacteriocin family protein	Escherichia coli	1260	GCA_033351615.1
27760530	INSDC	JAWXVO010000028.1	2127	2933	+	MDX5556068.1	family 1 encapsulin nanocompartment shell protein	Escherichia coli	RUTI01	GCA_033843385.1
27760530	INSDC	JAXIQA010000001.1	1720971	1721777	-	MDY7193172.1	family 1 encapsulin nanocompartment shell protein	Escherichia coli	ECOLIPHT119	GCA_034258685.1
27760530	INSDC	JALQBZ010000071.1	1168	1974	-	MDZ0109283.1	bacteriocin family protein	Klebsiella pneumoniae	CHN01049	GCA_034361445.1
27760530	INSDC	JAXSII010000059.1	1135	1941	-	MDZ6743258.1	family 1 encapsulin nanocompartment shell protein	Escherichia coli	Ec20210503	GCA_034495225.1
27760530	INSDC	JAXSKH010000103.1	497	1303	-	MDZ6938452.1	family 1 encapsulin nanocompartment shell protein	Escherichia coli	Ec20190906	GCA_034496245.1
27760530	INSDC	JAYKEU010000112.1	1268	2074	-	MEB3532943.1	family 1 encapsulin nanocompartment shell protein	Escherichia coli	HS3300	GCA_035582165.1
27760530	INSDC	JALKIC010000051.1	25280	26086	-	MEB5642571.1	bacteriocin family protein	Escherichia coli	Kn 17Mw	GCA_035780435.1
27760530	INSDC	JALKQH010000026.1	31773	32579	+	MEB6101957.1	bacteriocin family protein	Escherichia coli	N57	GCA_035785615.1
27760530	INSDC	JALKQC010000005.1	79153	79959	+	MEB6139810.1	bacteriocin family protein	Escherichia coli	N52	GCA_035785455.1
27760530	INSDC	JALKQK010000023.1	1013	1819	-	MEB6273670.1	bacteriocin family protein	Escherichia coli	N71	GCA_035785635.1
27760530	INSDC	JALKTB010000024.1	884	1690	-	MEB6449194.1	bacteriocin family protein	Escherichia coli	GHS7dp	GCA_035786875.1
27760530	INSDC	JAMZPR010000068.1	1013	1819	-	MEB7010827.1	bacteriocin family protein	Escherichia coli	243	GCA_035789955.1
27760530	INSDC	JAMRKC010000028.1	17898	18704	+	MEB7192663.1	bacteriocin family protein	Escherichia coli	4391	GCA_035790535.1
27760530	INSDC	JAMRLV010000047.1	1013	1819	-	MEB7303703.1	bacteriocin family protein	Escherichia coli	3931	GCA_035791455.1
27760530	INSDC	JAMRLX010000048.1	20358	21164	+	MEB7380546.1	bacteriocin family protein	Escherichia coli	3901	GCA_035791515.1
27760530	INSDC	JAMWIQ010000016.1	1013	1819	-	MEB7668603.1	bacteriocin family protein	Escherichia coli	Sil NS 36	GCA_035793295.1
27760530	INSDC	JAMWXR010000046.1	1013	1819	-	MEB7882873.1	bacteriocin family protein	Escherichia coli	Ngtc NS 34	GCA_035794695.1
27760530	INSDC	JASTZM010000235.1	2072	2878	+	MEC3806558.1	family 1 encapsulin nanocompartment shell protein	Escherichia coli	C2P10D	GCA_035823735.1
27760530	INSDC	JAYLMO010000051.1	366	1172	-	MED6440678.1	family 1 encapsulin nanocompartment shell protein	Escherichia coli O157	D08-B	GCA_036252375.1
27760530	INSDC	JAYLMV010000045.1	2011	2817	+	MED6515713.1	family 1 encapsulin nanocompartment shell protein	Escherichia coli O157	37-2014-J 26	GCA_036252555.1
27760530	INSDC	JAYLMX010000052.1	2011	2817	+	MED6545934.1	family 1 encapsulin nanocompartment shell protein	Escherichia coli O157	30-2014-C 44	GCA_036252595.1
27760530	INSDC	JAYLOG010000051.1	366	1172	-	MED6616701.1	family 1 encapsulin nanocompartment shell protein	Escherichia coli O157	D12-A	GCA_036253295.1
27760530	INSDC	JAYLOY010000072.1	366	1172	-	MED6713493.1	family 1 encapsulin nanocompartment shell protein	Escherichia coli O157	39-2014-C 2	GCA_036253695.1
27760530	INSDC	JAUPPT010000076.1	531	1337	-	MED8358504.1	family 1 encapsulin nanocompartment shell protein	Escherichia coli	HK120	GCA_036291365.1
27760530	INSDC	RMTU01000073.1	14451	15257	+	MFL30033.1	bacteriocin	Salmonella enterica subsp. enterica serovar Agona	FSIS31801189	GCA_003757845.1
27760530	INSDC	RNQR01000209.1	419	1225	-	MGJ36737.1	bacteriocin	Escherichia coli	CVM N17EC0270	GCA_003773725.1
27760530	INSDC	ROEF01000083.1	540	1346	-	MGP83306.1	bacteriocin	Escherichia coli	CVM N17EC0366	GCA_003774285.1
27760530	INSDC	RNRW01000112.1	519	1325	+	MHP13216.1	bacteriocin	Escherichia coli	CVM N17EC0394	GCA_003784085.1
27760530	INSDC	RNTS01000127.1	1817	2623	-	MHQ23722.1	bacteriocin	Escherichia coli	CVM N17EC0994	GCA_003784365.1
27760530	INSDC	RNWC01000082.1	512	1318	-	MHR17047.1	bacteriocin	Escherichia coli	CVM N17EC1024	GCA_003784605.1
27760530	INSDC	ROBV01000058.1	885	1691	-	MHW67896.1	bacteriocin	Escherichia coli	CVM N17EC1070	GCA_003793815.1
27760530	INSDC	RODR01000054.1	10647	11453	+	MHY33577.1	bacteriocin	Escherichia coli	CVM N17EC0054	GCA_003794915.1
27760530	INSDC	RNZD01000042.1	6539	7345	+	MHZ77636.1	bacteriocin	Salmonella enterica subsp. enterica serovar Agona	FSIS11814821	GCA_003792715.1
27760530	INSDC	RSHP01000051.1	24671	25477	-	MIF47592.1	bacteriocin	Salmonella enterica subsp. enterica serovar Schwarzengrund	NY-N150	GCA_003870555.1
27760530	INSDC	RUHB01000070.1	365	1171	-	MKP23120.1	bacteriocin	Escherichia coli	414646	GCA_003897835.1
27760530	INSDC	RVVS01000027.1	49853	50659	+	MML17842.1	bacteriocin	Salmonella enterica subsp. enterica serovar Infantis	FSIS11814307	GCA_003919015.1
27760530	INSDC	WKXN01000057.1	2096	2902	+	MSE34142.1	bacteriocin	Escherichia coli	BIOML-A290	GCA_009682495.1
27760530	INSDC	WKXM01000106.1	4	810	+	MSE43206.1	bacteriocin	Escherichia coli	BIOML-A291	GCA_009682455.1
27760530	INSDC	WTML01000289.1	2073	2879	+	MWL00769.1	bacteriocin	Escherichia coli	10432wG8	GCA_009793935.1
27760530	INSDC	WTQF01000040.1	2074	2880	+	MWQ92419.1	bacteriocin	Escherichia coli	8380wC2	GCA_009798315.1
27760530	INSDC	WTQS01000039.1	2074	2880	+	MWR07637.1	bacteriocin	Escherichia coli	8379wB3	GCA_009798505.1
27760530	INSDC	WTQE01000039.1	2074	2880	+	MWR12114.1	bacteriocin	Escherichia coli	8380wD2	GCA_009797995.1
27760530	INSDC	WTQT01000118.1	5757	6563	+	MWR38177.1	bacteriocin	Escherichia coli	8379wE2	GCA_009798105.1
27760530	INSDC	WTQU01000071.1	8152	8958	-	MWR72857.1	bacteriocin	Escherichia coli	8379wE1	GCA_009798075.1
27760530	INSDC	WTQQ01000041.1	7217	8023	+	MWR87762.1	bacteriocin	Escherichia coli	8379wE6	GCA_009798445.1
27760530	INSDC	WTQL01000040.1	2074	2880	+	MWS40636.1	bacteriocin	Escherichia coli	8380wE1	GCA_009798435.1
27760530	INSDC	WTRC01000095.1	2074	2880	+	MWT21048.1	bacteriocin	Escherichia coli	8378wH8	GCA_009798575.1
27760530	INSDC	WTQA01000042.1	11828	12634	+	MWT30135.1	bacteriocin	Escherichia coli	8377wG1	GCA_009799245.1
27760530	INSDC	WTRX01000241.1	553	1359	+	MWU34263.1	bacteriocin	Escherichia coli	8378wB3	GCA_009798925.1
27760530	INSDC	WUGW01000032.1	28242	29048	-	MXG34333.1	bacteriocin	Escherichia coli	10434wG8	GCA_009825065.1
27760530	INSDC	WUHX01000042.1	11347	12153	+	MXH99359.1	bacteriocin	Escherichia coli	10434wH4	GCA_009824335.1
27760530	INSDC	WUHT01000046.1	11347	12153	+	MXI08285.1	bacteriocin	Escherichia coli	10434wD5	GCA_009824195.1
27760530	INSDC	WUIR01000054.1	1849	2655	+	MXI26320.1	bacteriocin	Escherichia coli	10434wD2	GCA_009825195.1
27760530	INSDC	WUIY01000026.1	26263	27069	-	MXI74264.1	bacteriocin	Escherichia coli	10434wD1	GCA_009824745.1
27760530	INSDC	WUIE01000053.1	1794	2600	+	MXI97616.1	bacteriocin	Escherichia coli	10434wA4	GCA_009824425.1
27760530	INSDC	WUIJ01000054.1	1849	2655	+	MXJ22931.1	bacteriocin	Escherichia coli	10434wD3	GCA_009824555.1
27760530	INSDC	WUID01000043.1	1262	2068	-	MXJ64417.1	bacteriocin	Escherichia coli	10434wB4	GCA_009824475.1
27760530	INSDC	WUIL01000048.1	1259	2065	-	MXJ78242.1	bacteriocin	Escherichia coli	10434wB3	GCA_009824615.1
27760530	INSDC	WSJD01000044.1	6632	7438	-	MZS60145.1	bacteriocin	Escherichia coli	8374wF12	GCA_009882595.1
27760530	INSDC	VLTB01000540.1	497	1303	-	NDR95518.1	bacteriocin	Escherichia coli	ATCC 11230	GCA_010374865.1
27760530	INSDC	VLTC01000088.1	497	1303	-	NDS14982.1	bacteriocin	Escherichia coli	ATCC 11229	GCA_010374945.1
27760530	INSDC	VLTA01000063.1	2089	2895	+	NDS27961.1	bacteriocin	Escherichia coli	ATCC 11231	GCA_010374855.1
27760530	INSDC	JAAGYO010000055.1	11827	12633	+	NEN57852.1	bacteriocin family protein	Escherichia coli	8375wD1	GCA_010686575.1
27760530	INSDC	JAAIWF010000110.1	2030	2836	+	NEY46099.1	bacteriocin family protein	Escherichia coli	EC 5	GCA_011008695.1
27760530	INSDC	JAAIWC010000071.1	2087	2893	+	NEY68593.1	bacteriocin family protein	Escherichia coli	EC8	GCA_011008605.1
27760530	INSDC	JAAKBM010000052.1	2138	2944	+	NGA64640.1	bacteriocin family protein	Escherichia coli	CAP45	GCA_011028105.1
27760530	INSDC	JAAKBV010000065.1	2137	2943	+	NGI05348.1	bacteriocin family protein	Escherichia coli	CAP36	GCA_011032125.1
27760530	INSDC	JAAKCB010000002.1	1013	1819	-	NGI16054.1	bacteriocin family protein	Escherichia coli	CAP30	GCA_011032235.1
27760530	INSDC	JAAKCJ010000070.1	889	1695	-	NGI86656.1	bacteriocin family protein	Escherichia coli	CAP22	GCA_011032355.1
27760530	INSDC	JAAKCH010000070.1	889	1695	-	NGJ00748.1	bacteriocin family protein	Escherichia coli	CAP24	GCA_011032365.1
27760530	INSDC	JAAKGF010000002.1	18124	18930	+	NGM32225.1	bacteriocin family protein	Escherichia coli	169757	GCA_011043615.1
27760530	INSDC	MDLJ02000003.1	12392	13198	-	NVB22366.1	bacteriocin family protein	Escherichia coli	Fec 10	GCA_009497625.2
27760530	INSDC	JABXCD010000056.1	2137	2943	+	NVG75806.1	bacteriocin family protein	Escherichia coli	ME2L-18-5	GCA_013370365.1
27760530	INSDC	JABXBV010000096.1	667	1473	-	NVH14880.1	bacteriocin family protein	Escherichia coli	ME2L-18-31	GCA_013370495.1
27760530	INSDC	JAAFAS010000080.1	881	1687	-	NWP05498.1	bacteriocin family protein	Escherichia coli	ZH142R-B	GCA_013395195.1
27760530	INSDC	JAAFAW010000076.1	1406	2212	+	NWP10058.1	bacteriocin family protein	Escherichia coli	BS76R-2-A	GCA_013395235.1
27760530	INSDC	JAAFAZ010000082.1	881	1687	-	NWP65642.1	bacteriocin family protein	Escherichia coli	BS68R-1-D	GCA_013395355.1
27760530	INSDC	MIWH01000108.1	385	1191	-	OEM51461.1	bacteriocin	Escherichia coli	AF7945	GCA_001749075.1
27760530	INSDC	LGNF01000086.1	1454	2260	-	OKU65864.1	bacteriocin	Escherichia coli	403885	GCA_001911755.1
27760530	INSDC	LYAW01000011.1	1966	2772	+	OWD30768.1	bacteriocin	Escherichia coli	ECOR14	GCA_002190375.1
27760530	INSDC	NLFG01000044.1	208	1014	-	OZJ12453.1	bacteriocin	Klebsiella pneumoniae	L86	GCA_002261585.1
27760530	INSDC	PVOC01000059.1	519	1325	-	PRP11273.1	bacteriocin	Escherichia coli	KG-11	GCA_002993515.1
27760530	INSDC	PVOI01000067.1	2378	3184	+	PRP45717.1	bacteriocin	Escherichia coli	KG-3	GCA_002993705.1
27760530	INSDC	PYQS01000060.1	2266	3072	+	PSY55614.1	bacteriocin	Escherichia coli	13561-5	GCA_003027475.1
27760530	INSDC	QAGB01000026.1	519	1325	-	PTO19321.1	bacteriocin	Escherichia coli	KG-19	GCA_003048055.1
27760530	INSDC	CP047658.1	2431441	2432247	+	QHJ58920.1	bacteriocin	Escherichia coli	LD39-1	GCA_009909465.1
27760530	INSDC	CP047660.1	38477	39283	-	QHJ59272.1	bacteriocin	Escherichia coli	LD39-1	GCA_009909465.1
27760530	INSDC	CP048302.1	7184	7990	+	QJH28347.1	bacteriocin family protein	Salmonella enterica subsp. enterica serovar Schwarzengrund	WAPHL-SAL-A00375	GCA_012935255.1
27760530	INSDC	CP048300.1	55694	56500	+	QJH38273.1	bacteriocin family protein	Salmonella enterica subsp. enterica serovar Schwarzengrund	WAPHL_SAL-A00527	GCA_012935235.1
27760530	INSDC	CP057072.1	3624644	3625450	+	QMC41482.1	bacteriocin family protein	Escherichia coli	RHB39-C03	GCA_013812015.1
27760530	INSDC	CP057267.1	3699398	3700204	-	QMF40790.1	bacteriocin family protein	Escherichia coli	RHB31-C07	GCA_013822225.1
27760530	INSDC	CP057270.1	3699398	3700204	-	QMF45357.1	bacteriocin family protein	Escherichia coli	RHB31-C04	GCA_013822325.1
27760530	INSDC	CP063956.1	49934	50740	+	QSX59167.1	bacteriocin family protein	Escherichia coli	P3	GCA_017355085.1
27760530	INSDC	PUQP01000068.1	836	1642	-	RCA59022.1	bacteriocin	Escherichia coli	AFG_SD04_1510_Eco_094	GCA_003321765.1
27760530	INSDC	PURP01000058.1	2096	2902	+	RCB30751.1	bacteriocin	Escherichia coli	GER_MD01_1509_Eco_058	GCA_003322075.1
27760530	INSDC	PUTB01000070.1	2202	3008	+	RCC46113.1	bacteriocin	Escherichia coli	GER_MD03_1505_Eco_016	GCA_003322515.1
27760530	INSDC	PUTC01000068.1	1134	1940	-	RCC58263.1	bacteriocin	Escherichia coli	GER_MD03_1505_Eco_015	GCA_003322605.1
27760530	INSDC	PUTL01000072.1	2075	2881	+	RCC97650.1	bacteriocin	Escherichia coli	GER_MD03_1505_Eco_005	GCA_003322665.1
27760530	INSDC	PUTN01000069.1	2152	2958	+	RCF28082.1	bacteriocin	Escherichia coli	GER_MD03_1505_Eco_003	GCA_003323275.1
27760530	INSDC	QOWZ01000062.1	2024	2830	+	RCR31035.1	bacteriocin	Escherichia coli	MOD1-ECOR14	GCA_003334705.1
27760530	INSDC	QRJW01000035.1	1873	2679	+	RHH53190.1	bacteriocin	Klebsiella pneumoniae	AM17-27	GCA_003471715.1
27760530	INSDC	RRVL01000075.1	2070	2876	+	RRL73103.1	bacteriocin	Escherichia coli	UMB1358	GCA_003886195.1
27760530	INSDC	RRWS01000095.1	5158	5964	+	RRN21588.1	bacteriocin	Escherichia coli	UMB0149	GCA_003892555.1
27760530	INSDC	NPIO01000013.1	2498	3304	-	RVE26206.1	bacteriocin	Escherichia coli	BAMA 0321	GCA_004000315.1
27760530	INSDC	RIZD01000154.1	910	1716	-	RXJ53139.1	bacteriocin	Escherichia coli	MSF11	GCA_004116285.1
27760530	INSDC	UASA01000005.1	2251075	2251881	-	SQB69720.1	Linocin-M18	Escherichia coli	NCTC11123	GCA_900448915.1
27760530	INSDC	UCWH01000029.1	2064	2870	+	SQM64057.1	Linocin-M18	Escherichia coli	VREC0280	GCA_900479085.1
27760530	INSDC	UCWY01000022.1	66052	66858	+	SQN44814.1	Linocin-M18	Escherichia coli	VREC0286	GCA_900479365.1
27760530	INSDC	UDAV01000068.1	2137	2943	+	SQS02848.1	Linocin-M18	Escherichia coli	VREC0596	GCA_900480485.1
27760530	INSDC	UDCQ01000029.1	885	1691	-	SQU38909.1	Linocin-M18	Escherichia coli	VRES0490	GCA_900480975.1
27760530	INSDC	UDCU01000029.1	885	1691	-	SQU67715.1	Linocin-M18	Escherichia coli	VRES0494	GCA_900481015.1
27760530	INSDC	UDCT01000030.1	885	1691	-	SQV07333.1	Linocin-M18	Escherichia coli	VRES0495	GCA_900480995.1
27760530	INSDC	UDDN01000036.1	6465	7271	+	SQV39823.1	Linocin-M18	Escherichia coli	VRES0500	GCA_900481235.1
27760530	INSDC	UDDQ01000029.1	18326	19132	+	SQV58352.1	Linocin-M18	Escherichia coli	VRES0499	GCA_900481225.1
27760530	INSDC	UDDX01000029.1	867	1673	-	SQV77913.1	Linocin-M18	Escherichia coli	VRES0496	GCA_900481335.1
27760530	INSDC	UDDY01000031.1	885	1691	-	SQV81761.1	Linocin-M18	Escherichia coli	VRES0497	GCA_900481325.1
27760530	INSDC	UDDJ01000029.1	18326	19132	+	SQW31699.1	Linocin-M18	Escherichia coli	VRES0498	GCA_900481145.1
27760530	INSDC	UDFU01000002.1	460727	461533	+	SQX86094.1	Linocin-M18	Escherichia coli	VREC0525	GCA_900481835.1
27760530	INSDC	UEKK01000030.1	18330	19136	+	SRZ88509.1	Linocin-M18	Escherichia coli	VRES0491	GCA_900481155.1
27760530	INSDC	UFZW01000004.1	130997	131803	+	STF14037.1	Linocin-M18	Escherichia coli	NCTC13384	GCA_900448435.1
27760530	INSDC	UFZW01000006.1	4277602	4278408	+	STF18112.1	Linocin-M18	Escherichia coli	NCTC13384	GCA_900448435.1
27760530	INSDC	UGBB01000002.1	3479928	3480734	+	STG76851.1	Linocin-M18	Escherichia coli	NCTC11132	GCA_900448805.1
27760530	INSDC	UGBH01000001.1	129343	130149	+	STH03824.1	Linocin-M18	Escherichia coli	NCTC11106	GCA_900448865.1
27760530	INSDC	UGCH01000002.1	13088	13894	+	STJ68067.1	Linocin-M18	Escherichia coli	NCTC11130	GCA_900449175.1
27760530	INSDC	UGFJ01000002.1	123055	123861	-	STM52497.1	Linocin-M18	Escherichia coli	NCTC10957	GCA_900450205.1
27760530	INSDC	MTXI01000074.1	881	1687	-	TEZ63490.1	bacteriocin	Escherichia coli	6869-33	GCA_004380405.1
27760530	INSDC	RZEJ01000109.1	2138	2944	+	TFN81944.1	bacteriocin	Escherichia coli	URMC_46	GCA_004567595.1
27760530	INSDC	SROJ01000181.1	2139	2945	+	TGI85683.1	bacteriocin	Escherichia coli	KCJK7052	GCA_004767325.1
27760530	INSDC	VRVU01000089.1	493	1299	-	TXO38324.1	bacteriocin	Escherichia coli	CD64_9	GCA_008040635.1
27760530	INSDC	VRWR01000119.1	2070	2876	+	TXP35453.1	bacteriocin	Escherichia coli	3_192_1	GCA_008041095.1
27760530	INSDC	VRWT01000102.1	2070	2876	+	TXP60294.1	bacteriocin	Escherichia coli	3_189_1	GCA_008041125.1
27760530	INSDC	VRXA01000052.1	487	1293	-	TXP87429.1	bacteriocin	Escherichia coli	1_53_1	GCA_008041255.1
27760530	INSDC	VRXB01000012.1	2137	2943	+	TXP97806.1	bacteriocin	Escherichia coli	1_52_13	GCA_008041305.1
27760530	INSDC	VSBS01000443.1	2138	2944	+	TXT01157.1	bacteriocin	Escherichia coli	3_77_5	GCA_008064655.1
27760530	INSDC	QYLY01000124.1	2528	3334	-	TXX21471.1	bacteriocin	Escherichia coli	N010.L-24	GCA_008082985.1
27760530	INSDC	SJIS01000059.1	7947	8753	+	TZA85219.1	bacteriocin	Escherichia coli	149M	GCA_008272425.1
27760530	INSDC	SJIK01000087.1	1082	1888	-	TZB11259.1	bacteriocin	Escherichia coli	141M	GCA_008272575.1
27760530	INSDC	CP082615.1	2519743	2520549	+	41446.1	bacteriocin family protein	Salmonella enterica subsp. enterica serovar Agona	CVM N18S0017	GCA_011185315.2
27760530	INSDC	CP081698.1	2445856	2446662	+	UAO55490.1	bacteriocin family protein	Escherichia coli	CT02	GCA_019969625.1
27760530	INSDC	CP081699.1	144185	144991	+	UAO59833.1	bacteriocin family protein	Escherichia coli	CT02	GCA_019969625.1
27760530	INSDC	CP104112.1	2615855	2616661	-	UWT89848.1	bacteriocin family protein	Escherichia coli	USDA-ARS-USMARC-51688	GCA_025200615.1
27760530	INSDC	CP104112.1	943750	944556	+	UWT92304.1	bacteriocin family protein	Escherichia coli	USDA-ARS-USMARC-51688	GCA_025200615.1
27760530	INSDC	CP104681.1	2471601	2472407	+	UXI71781.1	bacteriocin family protein	Escherichia coli	2022CK-00450	GCA_025398755.1
27760530	INSDC	LR134222.1	4730703	4731509	-	VEC45960.1	Linocin-M18	Escherichia coli	NCTC11129	GCA_900636075.1
27760530	INSDC	LR134247.1	2161194	2162000	-	VED45385.1	Linocin-M18	Escherichia coli	NCTC9040	GCA_900636295.1
27760530	INSDC	LR134247.1	2521456	2522262	-	VED46125.1	Linocin-M18	Escherichia coli	NCTC9040	GCA_900636295.1
27760530	INSDC	CABHNF010000059.1	835	1641	-	VUX08200.1	Linocin-M18	Escherichia fergusonii		GCA_902167795.1
27760530	INSDC	CP099203.1	772574	773380	+	WFX24475.1	bacteriocin family protein	Escherichia coli	RHB20-E3-C03	GCA_029718785.1
27760530	INSDC	CP099201.1	772574	773380	+	WFX29110.1	bacteriocin family protein	Escherichia coli	RHB20-E3-C04	GCA_029718765.1
27760530	INSDC	CP099166.1	670198	671004	+	WFY22616.1	bacteriocin family protein	Escherichia coli	RHB25-E3-C06	GCA_029718335.1
